# Supplementary material for: Toxigenic Clostridium perfringens Isolated from At-Risk Paediatric Inflammatory Bowel Disease Patients
Source: J Crohns Colitis. 2024 Jan 24;18(7):985–1001. doi: 10.1093/ecco-jcc/jjae016 (PMC11302968; doi:10.1093/ecco-jcc/jjae016)
Supplement: jjae016_suppl_Supplementary_Tables [file jjae016_suppl_supplementary_tables.xlsx]

## Sheet: Table S1 patients
Supplementary Table 1.
															Medications						Duodenum		Ileum		Colon
Patient	Diagnosis	Age	Time since diagnosis	Presenting Symptoms	Reason for Endoscopy	Diagnosis Following Endoscopy	Pre-existing GI Disease/Disorder	IBD Classification	Race / Ethnicity	Sex	Weight (kg)	Height (cm)	BMI	How many medications is the patient currently taking?	1	2	3	4	5	6	Macroscopic appearance at time of scope	Microscopic appearance on pathology	Macroscopic appearance at time of scope	Microscopic appearance on pathology	Macroscopic appearance at time of scope	Microscopic appearance on pathology	Location of biopsy collection
1	CD	18	6	No diarrhea	Surveillance		Inflammatory Bowel Disease	CD	White / Caucasian	Male	89.2	193.5	23.8	5	Azelastine (ASTELIN)	mesalamine (lialda)	Visbiome	Fluticasone propionate (FLONASE)	azelastine-fluticasone (DYMISTA)		Abnormal	Abnormal	Abnormal	Abnormal	Abnormal	Normal	Descending colon
2	CD	14.5	DE	Intermittent non-bloody diarrhea	Diagnostic	Crohn's Disease			White / Caucasian	Female	50.1	167.9	17.8	0							Normal	Abnormal	Abnormal	Abnormal	Abnormal	Abnormal	Descending colon
3	IBS	16	DE	Abdominal cramping, sharp pains, bloating, abdominal distention, bloating	Diagnostic	Irritable Bowel Syndrome			White / Caucasian	Female	59	155	24.6	2	hyoscyamine (LEVSIN)	Miralax					Normal	Normal	Normal	Normal	Normal	Normal	Descending colon
4	CD	9.5	DE	Intermittent abdominal pain, fever	Diagnostic	Crohn's Disease			White / Caucasian	Female	20.9	119	14.8	3	Lactobacillus rhamnosus R0011	loratadine	Multivitamin with iron				Normal	Abnormal	Abnormal	Abnormal	Normal	Normal	Sigmoid colon
5	CD	16.5	8	No diarrhea	Surveillance		Inflammatory Bowel Disease	CD	White / Caucasian	Male	76.8	184.8	22.5	More than 6	Infliximab	albuterol	calcium carbonate	cetirizine HCl	cholecalciferol, vitamin D3	Saccharomyces boulardii (FLORASTOR)	Normal	Normal	Normal	Normal	Normal	Normal	Ascending colon
6	CD	16	6	No diarrhea	Surveillance		Inflammatory Bowel Disease	CD	Black or African American	Male	131.8	167	47.3	4	Ustekinumab	SUMAtriptan (IMITREX)	loratadine (claritin reditabs)	montelukast (SINGULAIR)			Abnormal	Normal	Normal	Abnormal	Normal	Abnormal	Sigmoid colon
7	UC	21	3	Intermittent bleeding	Surveillance		Inflammatory Bowel Disease	UC	Asian	Male	83.8	174.5	27.5	3	golimumab (simponi)	multivitamin	ergocalciferol				Normal	Normal	Normal	Normal	Abnormal	Abnormal	Sigmoid colon
8	none	18	N/A	Poor weight gain	Diagnostic	no gastrointestinal diagnosis			White / Caucasian	Male	52.2	172.7	17.5	1	citalopram (celexa)						Normal		Normal	Normal	Normal	Normal	Descending colon
9	Colitis	16	DE	Abdominal pain, intermittent non-bloody diarrhea	Diagnostic	Colitis			Hispanic or Latino	Female	47.1	151	20.7	2	albuterol	dicyclomine					Normal	Normal	Normal	Normal	Normal	Abnormal	Ascending colon

## Sheet: Table S2 biopsy
genus	Ped1_ileum-1	Ped1_ileum-2	Ped1_colon-1	Ped1_colonic wash	Ped1_stool	Ped2_ileum-1	Ped2_ileum-2	Ped2_colon-1	Ped2_colon-2	Ped2_colonic wash	Ped2_stool	Ped3_ileum-2	Ped3_colon-1	Ped3_colon-2	Ped3_colonic wash	Ped3_stool	Ped4_colon-2	Ped4_stool	Ped5_duodenum-1	Ped5_ileum-1	Ped5_ileum-2	Ped5_colon-1	Ped5_colon-2	Ped5_colonic wash	Ped5_stool	Ped6_ileum-1	Ped6_ileum-2	Ped6_colon-2	Ped6_colonic wash	Ped6_stool	Ped7_ileum-1	Ped7_colon-1	Ped7_stool	Ped8_colon-1	Ped8_colon-2	Ped8_colonic wash	Ped8_stool	Ped9_ileum-1	Ped9_ileum-2	Ped9_colon-1	Ped9_colon-2	Ped9_colonic wash	Ped9_stool
Agathobaculum	0.0015	0.0018	0.0031	0.0033	0.0032	NA	0.0013	NA	NA	NA	0.0032	NA	NA	0.0014	0.0026	0.0014	NA	0.0042	NA	0.0013	0.0016	0.0018	NA	NA	0.0037	NA	NA	NA	NA	0.0037	NA	0.0013	0.0179	0.0033	0.0048	0.0018	NA	NA	NA	NA	NA	NA	NA
Anaerostipes	0.0011	NA	0.0039	NA	0.0029	0.0033	0.0029	0.0037	0.0036	NA	NA	0.0133	0.0237	0.0134	0.0038	0.0053	0.0013	0.006	NA	0.0031	0.0019	0.0034	0.0025	0.004	0.0049	0.0016	NA	0.0021	0.0029	0.0021	0.0286	0.0352	0.0149	0.0045	0.0041	0.0023	0.0101	0.0061	0.0155	0.0102	0.0073	0.0017	0.0378
Bacteroides	0.2857	0.2262	0.2614	0.396	0.1563	0.4479	0.4734	0.371	0.3445	0.5185	0.5075	0.0761	0.1741	0.1443	0.4035	0.1191	0.0649	0.1065	NA	0.4257	0.3384	0.3582	0.3655	0.0889	0.3327	NA	NA	NA	0.0014	0.6691	0.0131	0.0226	0.1248	0.2432	0.2737	0.2494	0.0841	0.0081	0.0143	0.0156	0.0148	0.2788	0.0571
Bariatricus	0.0109	0.0098	0.0147	0.0011	0.0055	NA	NA	NA	0.0015	NA	NA	NA	NA	NA	NA	NA	NA	NA	NA	NA	NA	NA	NA	NA	NA	NA	NA	NA	NA	NA	NA	NA	NA	0.0047	0.0097	0.003	0.0045	0.0053	0.0116	0.0055	0.0024	0.0022	0.0056
Blautia_A	0.0576	0.0449	0.0843	0.0038	0.0541	0.0374	0.028	0.0315	0.019	0.0018	0.0058	0.0042	0.0232	0.0206	0.001	0.0181	NA	0.1047	NA	0.0719	0.1383	0.0636	0.0976	0.0362	0.0867	0.0108	0.0065	0.009	0.0027	0.047	0.064	0.0447	0.0969	0.0659	0.0418	0.0288	0.0566	0.018	0.0366	0.0261	0.028	0.0184	0.1475
CAG-81	0.0023	0.0024	0.0039	0.0052	0.0261	NA	0.0037	0.0037	NA	0.0083	0.0067	NA	0.0039	NA	0.0029	0.0069	0.0036	0.0177	NA	0.0072	0.0095	0.0191	0.0111	0.0065	0.008	0.0052	0.005	0.0049	0.0025	0.0198	NA	0.0034	0.0068	0.0044	0.0021	0.0022	NA	0.0018	0.0041	0.0024	0.0015	0.0015	0.0033
Clostridium_P	0.2262	0.2492	0.1291	0.0115	NA	NA	NA	NA	NA	NA	NA	NA	NA	NA	NA	NA	NA	NA	NA	NA	NA	NA	NA	0.0843	0.009	0.266	0.3119	0.2946	0.0131	NA	0.0063	0.0049	NA	NA	NA	NA	NA	0.0021	0.0018	0.0016	0.0015	0.0011	0.0013
Dielma	0.0014	0.0016	NA	0.0014	NA	0.0015	0.0029	0.0024	0.0011	0.0028	0.0013	NA	NA	NA	NA	NA	NA	NA	NA	0.0017	0.0012	0.0014	0.0012	NA	NA	NA	NA	NA	NA	0.0054	NA	NA	NA	NA	NA	NA	NA	NA	NA	NA	NA	NA	NA
Enterocloster	0.0105	0.0095	0.0093	0.0137	0.0052	0.0018	0.0031	0.0014	0.0011	0.0011	0.0043	NA	0.0017	NA	NA	NA	0.0109	0.0032	NA	0.0057	0.0075	0.0062	0.0042	0.0018	0.0057	NA	NA	NA	NA	0.0047	NA	0.0017	0.0075	0.0025	0.003	0.0016	0.0036	0.0195	0.0326	0.0142	0.0155	0.0015	0.0101
Escherichia	0.012	0.0074	0.009	0.007	0.0022	0.0376	0.0197	0.1387	0.2248	0.0047	0.0024	0.4017	0.3823	0.3876	0.2832	NA	0.112	0.0018	0.0282	0.0018	0.0014	0.0023	0.0023	0.4584	0.0496	0.4031	0.3427	0.4358	0.743	0.0022	0.0851	0.1174	NA	0.0223	0.012	0.0204	0.0031	0.4224	0.3144	0.4678	0.525	0.0176	NA
Eubacterium_I	0.0011	0.0015	NA	0.0028	0.0026	0.0037	0.0027	0.0018	0.0013	NA	NA	NA	NA	NA	NA	NA	NA	0.0065	NA	0.0092	0.011	0.0116	0.0121	0.0021	0.0093	NA	NA	NA	NA	0.0051	NA	NA	NA	NA	NA	NA	NA	0.0039	0.0038	0.0022	0.0023	NA	0.0017
Faecalibacillus	0.0584	0.0843	0.0723	0.0066	0.0042	0.0149	0.0109	0.0109	0.0131	NA	0.001	NA	NA	NA	NA	0.0092	0.0194	0.013	NA	0.0074	0.0051	0.0067	0.0044	NA	0.0051	NA	NA	NA	NA	0.0029	0.1139	0.0896	0.0285	NA	NA	NA	0.004	0.0273	0.0593	0.0105	0.0148	NA	0.0094
Faecalibacterium	0.0188	0.025	0.0303	0.0778	0.1815	0.1099	0.1489	0.1102	0.0873	0.1646	0.0776	0.0054	0.0321	0.0695	0.0633	0.0529	0.048	0.0585	0.0113	0.1831	0.1146	0.167	0.1621	0.0309	0.0712	0.0025	0.0092	0.0016	0.0075	0.0505	0.1159	0.1278	0.0805	0.0625	0.0668	0.1298	0.223	0.0211	0.0284	0.0198	0.0169	0.1185	0.3302
Gemella	0.0018	0.0022	0.0015	0.001	NA	0.0018	NA	NA	NA	NA	NA	0.0266	NA	NA	NA	NA	0.001	NA	NA	NA	NA	NA	NA	NA	NA	0.0017	NA	NA	NA	NA	0.0012	NA	NA	0.001	NA	0.0067	NA	NA	0.0016	NA	NA	0.0088	NA
Haemophilus_D	0.0029	0.0073	0.0022	0.005	NA	0.0071	0.0031	0.0038	0.0072	0.0052	0.0062	NA	0.0034	NA	0.0021	0.0026	0.0473	0.0041	NA	NA	NA	NA	NA	0.007	0.0034	0.1089	0.0091	0.029	NA	0.0017	0.0012	NA	NA	0.0023	0.0053	0.0296	0.0038	0.0026	0.0031	NA	NA	0.0309	NA
Intestinibacter	0.0054	0.0039	0.004	NA	NA	NA	NA	NA	NA	NA	NA	0.0105	0.0041	0.0156	0.0037	NA	0.0097	0.0652	NA	NA	NA	NA	NA	0.0711	0.0088	0.0235	0.0275	0.0316	0.1744	NA	0.0031	0.0087	0.0065	NA	NA	NA	NA	NA	NA	NA	NA	NA	NA
Mediterraneibacter	0.0578	0.0367	0.0491	0.0065	0.0256	0.0704	0.0495	0.0667	0.0448	0.0071	0.0111	0.0093	0.0367	0.033	0.0103	0.0243	0.0418	0.0085	0.0153	0.0594	0.1148	0.0925	0.0835	0.0027	0.0097	NA	NA	NA	NA	0.029	NA	NA	NA	0.0486	0.0334	0.0139	0.0175	NA	NA	NA	NA	0.0111	NA
Methylobacterium	0.0047	0.0357	0.0733	NA	NA	0.0232	0.0094	0.0121	0.0435	NA	NA	0.0976	0.0574	0.0173	NA	NA	0.0393	NA	0.9054	0.0014	0.0026	0.0052	0.0051	NA	NA	0.0169	0.0995	0.0388	NA	NA	0.0137	0.0035	NA	0.0027	0.0013	NA	NA	0.0243	0.0241	0.0034	0.0055	0.0012	NA
Parabacteroides	0.0012	0.0018	0.0024	0.0022	0.0647	0.0038	NA	NA	NA	0.0083	0.0056	0.0014	NA	NA	0.0092	0.0207	NA	NA	NA	NA	NA	NA	NA	NA	NA	NA	NA	NA	NA	NA	NA	NA	0.0383	0.0035	0.0044	0.0048	NA	NA	NA	NA	NA	0.0018	0.0104
Pauljensenia	0.0036	0.0022	NA	0.0017	NA	NA	NA	NA	NA	NA	NA	0.013	NA	NA	NA	NA	0.0037	NA	NA	NA	NA	NA	NA	NA	NA	0.0034	0.0028	0.0017	NA	NA	NA	NA	NA	NA	0.0021	0.0091	NA	NA	NA	NA	NA	0.008	NA
Peptostreptococcus	0.0011	NA	NA	NA	NA	NA	NA	NA	NA	NA	NA	0.0119	NA	NA	NA	NA	NA	NA	NA	NA	NA	NA	NA	NA	NA	NA	NA	0.0012	NA	NA	NA	NA	NA	NA	NA	NA	NA	NA	NA	NA	NA	NA	NA
Phocaeicola	0.2071	0.2088	0.1876	0.377	0.1921	0.1318	0.141	0.1407	0.0772	0.1959	0.2985	0.0885	0.0839	0.0645	0.1667	0.5517	0.406	0.1704	NA	NA	NA	NA	NA	0.0514	0.0042	0.0258	0.0135	0.016	0.0286	NA	0.159	0.1837	0.1659	0.2119	0.2439	0.2235	0.3854	0.2516	0.1814	0.2942	0.2409	0.1846	0.0455
Roseburia	0.0112	0.0053	0.0192	0.0348	0.0302	NA	NA	NA	NA	NA	NA	NA	NA	NA	NA	NA	NA	0.025	NA	0.0186	0.0241	0.0235	0.0188	0.0019	0.0077	NA	NA	NA	NA	0.0094	NA	NA	NA	0.0136	0.0229	0.0154	0.021	NA	NA	NA	NA	0.0157	0.001
Ruminococcus_A	0.0012	NA	0.0019	NA	0.0071	NA	NA	NA	NA	NA	NA	NA	NA	NA	NA	NA	NA	NA	NA	0.003	0.0045	0.003	0.0043	0.0021	0.0077	NA	NA	NA	NA	0.0023	0.0041	0.0023	0.0185	0.0047	0.0095	0.0046	0.0128	NA	0.007	0.0033	0.0015	0.003	0.0091
Ruminococcus_B	0.0014	0.0034	NA	NA	NA	0.0031	0.002	0.0026	NA	NA	NA	0.0749	0.0894	0.1026	0.0245	0.0111	0.0145	0.0023	NA	0.0075	0.0109	0.0112	0.0091	0.0196	0.0056	0.0164	0.0169	0.0144	0.0018	0.0051	0.1734	0.0741	0.0076	0.0705	0.0525	0.0242	0.0104	0.1091	0.1256	0.0549	0.0548	0.0238	NA
Streptococcus	0.0031	0.0043	0.0021	0.0131	0.0075	0.0017	NA	NA	NA	NA	NA	0.0687	NA	0.0015	NA	NA	0.0015	0.0049	NA	NA	NA	NA	NA	0.0034	0.0052	0.0035	0.0023	0.0022	0.0025	NA	NA	0.0014	0.0179	0.0127	0.0107	0.0811	NA	NA	0.0041	NA	NA	0.044	0.0061
Terrisporobacter	0.0012	0.004	0.0019	0.0012	NA	NA	NA	NA	NA	NA	NA	NA	NA	NA	NA	NA	NA	NA	NA	NA	NA	NA	NA	NA	NA	NA	NA	NA	NA	NA	NA	NA	NA	NA	NA	NA	NA	NA	NA	NA	NA	NA	NA
Other	0.009	0.0072	0.0072	0.0063	0.0103	0.0069	0.0069	0.0037	0.0053	0.0104	0.0108	0.0027	0.0049	0.008	0.0139	0.0096	0.0066	0.0106	0.0037	0.0084	0.0083	0.0087	0.0106	0.0136	0.0155	0.0084	0.0064	0.0061	0.009	0.0113	0.0029	0.0041	0.0111	0.0067	0.0041	0.0123	0.0081	0.0069	0.0046	0.0039	0.0036	0.0138	0.01
Aggregatibacter	NA	0.0024	0.0023	NA	NA	NA	NA	NA	0.0016	NA	NA	NA	NA	NA	NA	NA	0.0014	NA	NA	NA	NA	NA	NA	0.0012	NA	0.0237	0.0024	0.0035	NA	NA	NA	NA	NA	NA	NA	NA	NA	NA	NA	NA	NA	0.0022	NA
Clostridium_Q	NA	0.0012	NA	0.0024	0.0106	0.004	0.002	NA	NA	0.0018	0.0039	NA	NA	NA	NA	NA	NA	0.0109	NA	0.0058	0.0081	0.007	0.0064	0.0015	0.0057	NA	NA	NA	NA	0.0093	NA	NA	NA	0.004	0.0032	NA	NA	NA	0.0022	NA	NA	0.0019	0.004
Granulicatella	NA	0.002	NA	0.0032	NA	NA	NA	NA	NA	NA	NA	0.0033	NA	NA	NA	NA	0.0039	NA	NA	NA	NA	NA	NA	NA	NA	NA	NA	NA	NA	NA	NA	NA	NA	NA	NA	0.0023	NA	NA	NA	NA	NA	NA	NA
Parvimonas	NA	0.0027	NA	NA	NA	NA	NA	NA	NA	NA	NA	NA	NA	NA	NA	NA	NA	NA	NA	NA	NA	NA	NA	NA	NA	NA	NA	NA	NA	NA	NA	NA	NA	NA	NA	NA	NA	NA	NA	NA	NA	NA	NA
Rothia	NA	0.004	0.0038	NA	NA	NA	NA	NA	NA	NA	NA	0.0026	0.0013	NA	NA	0.0015	0.0011	NA	0.0061	NA	NA	NA	NA	NA	NA	0.0012	0.0015	0.002	NA	NA	NA	NA	NA	NA	0.0015	0.0029	NA	NA	0.0021	NA	NA	0.0019	NA
UBA9502	NA	0.0013	NA	0.0019	0.0019	0.0017	NA	0.0014	NA	NA	0.0039	NA	0.0031	NA	NA	NA	NA	0.0016	NA	NA	NA	0.0012	NA	NA	0.0011	NA	NA	NA	NA	0.0011	NA	0.0028	0.0062	NA	NA	NA	NA	NA	NA	NA	NA	NA	NA
Akkermansia	NA	NA	0.0026	NA	NA	NA	NA	NA	NA	NA	NA	NA	NA	NA	NA	NA	NA	NA	NA	NA	NA	NA	NA	NA	NA	NA	NA	NA	NA	NA	NA	NA	NA	NA	0.0014	NA	NA	NA	NA	NA	NA	NA	NA
Clostridium	NA	NA	0.0084	0.0103	NA	NA	NA	NA	NA	NA	NA	NA	NA	NA	NA	NA	0.0134	0.0055	NA	NA	NA	NA	NA	0.009	0.0021	0.0183	0.0209	0.0295	0.0032	NA	NA	NA	NA	NA	NA	NA	NA	NA	0.0021	NA	NA	NA	0.0012
Corynebacterium	NA	NA	0.0026	NA	NA	NA	NA	NA	NA	NA	NA	NA	0.0023	0.0126	NA	NA	NA	NA	0.0232	NA	NA	NA	NA	NA	NA	NA	NA	NA	NA	NA	NA	NA	NA	NA	NA	0.0014	NA	NA	NA	NA	NA	0.0014	NA
Dorea	NA	NA	0.0015	NA	0.0034	0.0085	0.01	0.0076	0.0086	0.0012	0.0014	NA	NA	NA	NA	NA	0.0257	0.0025	NA	0.0178	0.0343	0.0303	0.0255	0.0019	0.0054	NA	NA	NA	NA	0.0059	NA	NA	NA	0.0079	0.0098	0.001	0.007	NA	NA	NA	NA	0.0014	0.0011
GCA-900066135	NA	NA	0.002	NA	0.0023	NA	NA	NA	NA	NA	NA	NA	NA	NA	NA	NA	NA	NA	NA	0.0013	0.0017	0.0018	NA	NA	NA	NA	NA	NA	NA	NA	NA	NA	NA	NA	NA	NA	NA	NA	NA	NA	NA	NA	NA
Lachnoclostridium_B	NA	NA	0.0015	NA	0.0027	0.0023	NA	NA	NA	NA	NA	NA	NA	NA	NA	NA	NA	NA	NA	0.0011	0.0012	0.0017	0.0022	NA	NA	NA	NA	NA	NA	NA	NA	NA	NA	0.0044	NA	NA	NA	NA	NA	NA	NA	NA	NA
Peptoniphilus_A	NA	NA	0.0014	NA	NA	NA	NA	NA	NA	NA	NA	NA	NA	NA	NA	NA	NA	NA	NA	NA	NA	NA	NA	NA	NA	NA	NA	NA	NA	NA	NA	NA	NA	NA	NA	NA	NA	NA	NA	NA	NA	NA	NA
Fusobacterium	NA	NA	NA	0.0017	NA	0.009	0.0042	0.0112	0.0385	0.0105	NA	NA	NA	NA	0.0031	NA	0.0092	NA	NA	NA	NA	NA	NA	NA	NA	NA	NA	0.0014	NA	NA	0.0055	0.0028	NA	NA	0.0019	NA	0.002	NA	NA	NA	NA	NA	NA
Lachnospira	NA	NA	NA	0.0012	0.0096	NA	NA	NA	NA	NA	NA	NA	NA	NA	NA	0.0313	NA	0.0042	NA	0.0012	NA	NA	NA	0.0106	0.0366	NA	NA	NA	NA	0.0013	0.001	NA	0.0258	NA	NA	NA	0.0013	0.0086	0.0174	0.0109	0.0089	NA	0.0124
Acutalibacter	NA	NA	NA	NA	0.0012	NA	NA	NA	NA	NA	NA	NA	NA	NA	NA	NA	NA	NA	NA	NA	NA	NA	NA	NA	NA	NA	NA	NA	NA	NA	NA	NA	NA	NA	NA	NA	NA	NA	NA	NA	NA	NA	NA
Adlercreutzia	NA	NA	NA	NA	0.0012	NA	NA	NA	NA	NA	NA	NA	NA	NA	NA	NA	NA	NA	NA	NA	NA	NA	NA	NA	0.0011	NA	NA	NA	NA	NA	NA	NA	NA	NA	NA	NA	NA	NA	NA	NA	NA	NA	NA
Agathobacter	NA	NA	NA	NA	0.0834	NA	NA	NA	NA	NA	NA	NA	NA	NA	NA	0.0104	NA	0.1151	NA	0.0117	0.0122	0.0132	0.0166	0.0104	0.0601	NA	NA	NA	NA	0.0089	0.0015	NA	0.0182	0.0043	NA	0.0048	0.0196	NA	NA	NA	NA	0.005	0.0281
Alistipes	NA	NA	NA	NA	0.0015	NA	NA	NA	NA	NA	NA	NA	0.0014	0.0021	0.0029	NA	NA	0.0059	NA	NA	NA	NA	NA	NA	NA	NA	NA	0.0012	NA	NA	NA	NA	NA	NA	NA	NA	NA	NA	NA	NA	NA	NA	0.0042
Anaerobutyricum	NA	NA	NA	NA	0.001	0.0051	0.0078	0.0127	0.0105	0.0018	NA	0.0025	NA	0.0035	NA	0.0032	NA	0.0136	NA	0.0048	0.0047	0.0066	0.0064	0.0049	0.0134	NA	NA	NA	NA	0.0078	0.0019	0.0013	0.0261	NA	NA	NA	NA	NA	NA	0.0012	NA	NA	0.0154
Bifidobacterium	NA	NA	NA	NA	0.0034	NA	NA	NA	NA	NA	NA	0.0342	0.0474	0.0387	0.0033	0.0689	0.0026	0.0096	NA	0.0051	0.0045	0.0048	0.0053	0.0028	0.0209	NA	NA	NA	NA	0.0024	0.0718	0.1078	0.0583	0.0028	0.0056	0.005	0.0044	0.0215	0.0325	0.0162	0.023	0.0034	0.0427
Blautia	NA	NA	NA	NA	0.0042	NA	NA	NA	NA	NA	NA	0.0024	0.0024	0.0022	NA	0.0029	0.0012	0.0085	NA	0.0093	0.0148	0.0102	0.0156	0.0012	0.0045	NA	NA	NA	NA	0.0037	NA	NA	0.0021	0.0073	0.0049	0.0015	0.0047	NA	NA	NA	NA	NA	NA
Butyricimonas	NA	NA	NA	NA	0.0022	NA	NA	NA	NA	NA	NA	NA	NA	NA	NA	NA	NA	0.0051	NA	NA	NA	NA	NA	NA	NA	NA	NA	NA	NA	NA	NA	NA	NA	NA	NA	NA	NA	NA	NA	NA	NA	NA	NA
CAG-41	NA	NA	NA	NA	0.0032	NA	NA	NA	NA	NA	NA	NA	NA	NA	NA	0.0015	NA	0.0019	NA	NA	NA	NA	NA	NA	0.0011	NA	NA	NA	NA	NA	NA	NA	0.006	NA	NA	NA	NA	NA	NA	NA	NA	NA	0.0022
CAG-83	NA	NA	NA	NA	0.0023	NA	NA	NA	NA	NA	NA	NA	NA	NA	NA	NA	NA	0.0017	NA	NA	NA	NA	NA	NA	NA	NA	NA	NA	NA	NA	NA	NA	NA	NA	NA	NA	NA	NA	NA	NA	NA	NA	0.0012
Dysosmobacter	NA	NA	NA	NA	0.0053	0.0031	0.003	0.0043	0.002	0.0056	0.0079	NA	NA	NA	NA	NA	NA	NA	NA	0.0012	NA	0.0016	0.0015	0.0012	0.007	NA	NA	NA	NA	0.0046	NA	NA	0.0021	NA	NA	NA	NA	NA	NA	NA	NA	NA	NA
Eisenbergiella	NA	NA	NA	NA	0.0155	NA	NA	NA	NA	NA	NA	NA	0.0021	NA	NA	NA	NA	0.0068	NA	0.0043	0.0066	0.0058	0.0059	NA	0.0019	NA	NA	NA	NA	0.0013	NA	NA	NA	0.0021	0.0012	NA	0.0013	NA	0.0012	NA	NA	NA	0.0033
Erysipelatoclostridium	NA	NA	NA	NA	0.0016	NA	NA	NA	NA	NA	NA	NA	0.0085	0.0061	NA	NA	NA	NA	NA	0.0051	0.0034	0.0039	0.002	0.0122	0.0052	0.0374	0.088	0.0556	0.0037	0.0015	NA	NA	NA	0.0047	0.0087	0.0076	0.0068	NA	NA	NA	NA	0.0078	NA
Eubacterium_G	NA	NA	NA	NA	0.0019	NA	NA	NA	NA	NA	NA	NA	NA	NA	NA	NA	NA	NA	NA	NA	NA	NA	NA	0.0011	0.0031	NA	NA	NA	NA	NA	NA	NA	0.008	NA	0.0016	NA	NA	NA	NA	NA	NA	NA	NA
Flavonifractor	NA	NA	NA	NA	0.0011	0.0058	0.0039	0.005	0.0031	0.0022	0.0019	NA	NA	NA	NA	NA	0.0023	0.0012	NA	0.0025	0.0011	0.003	0.0018	0.0013	0.0067	NA	NA	NA	NA	0.0042	NA	NA	0.0055	NA	0.0015	NA	0.0042	NA	NA	NA	NA	NA	NA
Holdemania	NA	NA	NA	NA	0.0012	NA	NA	NA	NA	NA	NA	NA	NA	NA	NA	NA	NA	NA	NA	NA	NA	NA	NA	NA	NA	NA	NA	NA	NA	NA	NA	NA	NA	NA	NA	NA	NA	NA	NA	NA	NA	NA	NA
Massilioclostridium	NA	NA	NA	NA	0.0023	NA	NA	NA	NA	NA	NA	NA	NA	NA	NA	NA	NA	0.0013	NA	NA	NA	NA	NA	NA	NA	NA	NA	NA	NA	NA	NA	NA	NA	NA	NA	NA	NA	NA	NA	NA	NA	NA	NA
Parasutterella	NA	NA	NA	NA	0.0265	0.0042	0.0049	0.0035	0.0021	0.011	0.0098	NA	NA	NA	NA	NA	NA	0.0386	NA	NA	NA	NA	NA	NA	NA	NA	NA	NA	NA	NA	NA	NA	NA	NA	NA	NA	NA	NA	NA	NA	NA	NA	NA
Phascolarctobacterium	NA	NA	NA	NA	0.0043	NA	NA	NA	NA	NA	NA	NA	NA	NA	NA	NA	NA	NA	NA	NA	NA	NA	NA	NA	NA	NA	NA	NA	NA	NA	NA	NA	NA	NA	NA	NA	NA	NA	NA	NA	NA	NA	NA
Ruminococcus_D	NA	NA	NA	NA	0.0078	NA	NA	NA	NA	NA	NA	NA	NA	NA	NA	0.0035	NA	NA	NA	NA	NA	NA	NA	0.0017	0.0092	NA	NA	NA	NA	NA	NA	NA	0.0089	NA	NA	NA	NA	NA	NA	NA	NA	NA	NA
UBA7182	NA	NA	NA	NA	0.0024	NA	NA	NA	NA	NA	0.0013	NA	NA	NA	NA	NA	NA	NA	NA	0.004	0.0054	0.0034	0.0045	NA	NA	NA	NA	NA	NA	0.0042	NA	NA	NA	NA	NA	NA	NA	NA	NA	NA	NA	NA	NA
Unclassified	NA	NA	NA	NA	0.0144	0.0269	0.032	0.0252	0.0314	0.0067	0.007	NA	0.0019	NA	NA	0.0014	0.0012	0.0468	0.0023	0.0415	0.038	0.04	0.0327	0.0117	0.0462	0.0015	0.0021	0.0023	NA	0.0185	0.0069	0.0038	0.0648	0.0051	0.0121	0.0067	0.0089	0.0093	0.02	0.0099	0.0086	0.0058	0.0678
Anaerotignum	NA	NA	NA	NA	NA	0.0044	0.0033	0.0053	0.005	0.0187	0.0055	NA	NA	NA	NA	NA	NA	NA	NA	0.0032	0.0026	0.0031	0.0023	0.0013	0.006	NA	NA	NA	NA	0.0079	NA	NA	NA	NA	NA	NA	NA	NA	NA	NA	NA	NA	NA
Campylobacter_A	NA	NA	NA	NA	NA	0.004	0.0073	0.0112	0.0134	0.0087	0.0019	NA	NA	NA	NA	NA	NA	NA	NA	NA	NA	NA	NA	NA	NA	NA	NA	NA	NA	NA	NA	NA	NA	NA	NA	NA	NA	NA	NA	NA	NA	NA	NA
Dorea_A	NA	NA	NA	NA	NA	0.0042	0.0031	0.0023	0.005	NA	NA	0.0017	0.0015	0.0028	NA	0.0153	0.0349	0.0059	NA	0.0059	0.0079	0.016	0.0131	0.0062	0.0108	0.0029	0.01	0.0019	0.0013	0.0068	NA	NA	NA	NA	NA	NA	NA	0.0017	0.0052	0.0024	0.0023	NA	0.0108
Eggerthella	NA	NA	NA	NA	NA	0.0034	0.004	0.0029	NA	NA	NA	NA	NA	NA	NA	NA	NA	NA	NA	0.0025	NA	0.0015	0.0025	NA	0.001	NA	NA	NA	NA	NA	NA	NA	NA	0.0013	0.0046	0.0016	0.0018	NA	NA	NA	NA	NA	NA
Hungatella	NA	NA	NA	NA	NA	0.0017	0.002	0.0027	0.0035	0.0018	0.0016	NA	NA	NA	NA	NA	NA	NA	NA	NA	NA	NA	NA	NA	NA	NA	NA	NA	NA	NA	NA	NA	NA	NA	NA	NA	NA	NA	NA	NA	NA	NA	NA
Paraprevotella	NA	NA	NA	NA	NA	0.0028	NA	NA	NA	NA	NA	NA	NA	NA	NA	NA	NA	NA	NA	NA	NA	NA	NA	NA	NA	NA	NA	NA	NA	NA	NA	NA	NA	NA	NA	NA	NA	NA	NA	NA	NA	NA	NA
Veillonella	NA	NA	NA	NA	NA	0.0011	NA	NA	NA	NA	NA	0.0076	NA	NA	NA	NA	0.0233	0.0028	NA	NA	NA	NA	NA	NA	NA	NA	NA	NA	NA	NA	0.0063	0.0137	0.0011	0.0014	NA	0.0067	0.0027	NA	0.0013	NA	NA	0.0075	NA
UBA3402	NA	NA	NA	NA	NA	NA	0.0012	NA	NA	0.0015	0.0041	NA	NA	NA	NA	NA	NA	0.0015	NA	NA	NA	NA	NA	NA	NA	NA	NA	NA	NA	NA	NA	NA	NA	NA	NA	NA	NA	NA	NA	NA	NA	NA	NA
UMGS1071	NA	NA	NA	NA	NA	NA	0.0018	NA	NA	NA	NA	NA	0.0031	NA	NA	NA	NA	NA	NA	0.0012	NA	0.0013	0.0018	NA	NA	NA	NA	NA	NA	NA	NA	0.0012	NA	NA	NA	NA	0.0017	NA	NA	NA	NA	NA	NA
Haemophilus	NA	NA	NA	NA	NA	NA	NA	NA	NA	NA	0.0029	NA	NA	NA	NA	NA	NA	NA	NA	NA	NA	NA	NA	NA	NA	0.0021	NA	0.0013	NA	NA	NA	NA	NA	NA	NA	NA	NA	NA	NA	NA	NA	NA	NA
Haemophilus_A	NA	NA	NA	NA	NA	NA	NA	NA	NA	NA	0.0022	NA	NA	NA	NA	NA	NA	NA	NA	NA	NA	NA	NA	NA	NA	NA	NA	NA	NA	NA	NA	NA	NA	0.0016	NA	0.0018	NA	NA	NA	NA	NA	0.0016	NA
Lawsonibacter	NA	NA	NA	NA	NA	NA	NA	NA	NA	NA	0.0013	NA	NA	NA	NA	NA	NA	NA	NA	0.0042	0.0044	0.0069	0.0044	0.0016	0.0087	NA	NA	NA	NA	0.0089	NA	NA	NA	0.0016	NA	NA	NA	NA	NA	NA	NA	NA	NA
Neisseria	NA	NA	NA	NA	NA	NA	NA	NA	NA	NA	0.0012	NA	NA	NA	NA	NA	NA	NA	NA	NA	NA	NA	NA	NA	NA	NA	NA	NA	NA	NA	NA	NA	NA	NA	NA	NA	NA	NA	NA	NA	NA	NA	NA
Actinomyces	NA	NA	NA	NA	NA	NA	NA	NA	NA	NA	NA	0.0023	NA	NA	NA	NA	NA	NA	NA	NA	NA	NA	NA	NA	NA	NA	NA	NA	NA	NA	NA	NA	NA	NA	NA	0.0021	NA	NA	NA	NA	NA	0.0018	NA
An92	NA	NA	NA	NA	NA	NA	NA	NA	NA	NA	NA	0.0034	NA	NA	NA	NA	NA	NA	NA	NA	NA	NA	NA	NA	NA	NA	NA	NA	NA	NA	NA	NA	NA	NA	NA	NA	NA	NA	NA	NA	NA	NA	NA
Anaeroglobus	NA	NA	NA	NA	NA	NA	NA	NA	NA	NA	NA	0.0029	NA	NA	NA	NA	NA	NA	NA	NA	NA	NA	NA	NA	NA	NA	0.0016	NA	NA	NA	NA	NA	NA	NA	NA	0.0015	NA	NA	NA	NA	NA	0.001	NA
Bulleidia	NA	NA	NA	NA	NA	NA	NA	NA	NA	NA	NA	0.0015	NA	NA	NA	NA	NA	NA	NA	NA	NA	NA	NA	NA	NA	0.0013	NA	NA	NA	NA	NA	NA	NA	NA	NA	NA	NA	NA	NA	NA	NA	NA	NA
F0428	NA	NA	NA	NA	NA	NA	NA	NA	NA	NA	NA	0.001	NA	NA	NA	NA	NA	NA	NA	NA	NA	NA	NA	NA	NA	NA	NA	NA	NA	NA	NA	NA	NA	NA	NA	NA	NA	NA	NA	NA	NA	NA	NA
Lachnoanaerobaculum	NA	NA	NA	NA	NA	NA	NA	NA	NA	NA	NA	0.0087	NA	NA	NA	NA	NA	NA	NA	NA	NA	NA	NA	NA	NA	NA	NA	NA	NA	NA	NA	NA	NA	NA	NA	0.001	NA	NA	NA	NA	NA	NA	NA
Lancefieldella	NA	NA	NA	NA	NA	NA	NA	NA	NA	NA	NA	0.0065	NA	NA	NA	NA	NA	NA	NA	NA	NA	NA	NA	NA	NA	0.0011	NA	NA	NA	NA	NA	NA	NA	NA	NA	0.0028	NA	NA	NA	NA	NA	0.0016	NA
M08DMB	NA	NA	NA	NA	NA	NA	NA	NA	NA	NA	NA	0.0036	NA	NA	NA	NA	NA	NA	NA	NA	NA	NA	NA	NA	NA	NA	NA	NA	NA	NA	NA	NA	NA	NA	NA	NA	NA	NA	NA	NA	NA	NA	NA
Mogibacterium	NA	NA	NA	NA	NA	NA	NA	NA	NA	NA	NA	0.0012	NA	NA	NA	NA	NA	NA	NA	NA	NA	NA	NA	NA	NA	NA	NA	NA	NA	NA	NA	NA	NA	NA	NA	NA	NA	NA	NA	NA	NA	NA	NA
Oribacterium	NA	NA	NA	NA	NA	NA	NA	NA	NA	NA	NA	0.0089	NA	NA	NA	NA	NA	NA	NA	NA	NA	NA	NA	NA	NA	NA	NA	NA	NA	NA	NA	NA	NA	NA	NA	NA	NA	NA	NA	NA	NA	NA	NA
Acinetobacter	NA	NA	NA	NA	NA	NA	NA	NA	NA	NA	NA	NA	0.0025	0.0041	NA	NA	NA	NA	NA	NA	NA	NA	NA	NA	NA	NA	NA	NA	NA	NA	NA	NA	NA	NA	NA	NA	NA	NA	NA	NA	NA	NA	NA
Vibrio	NA	NA	NA	NA	NA	NA	NA	NA	NA	NA	NA	NA	0.0014	NA	NA	NA	NA	NA	NA	NA	NA	NA	NA	NA	NA	NA	NA	NA	NA	NA	NA	NA	NA	NA	NA	NA	NA	NA	NA	NA	NA	NA	NA
Brachybacterium	NA	NA	NA	NA	NA	NA	NA	NA	NA	NA	NA	NA	NA	0.0012	NA	NA	NA	NA	NA	NA	NA	NA	NA	NA	NA	NA	NA	NA	NA	NA	NA	NA	NA	NA	NA	NA	NA	NA	NA	NA	NA	NA	NA
Dermacoccus	NA	NA	NA	NA	NA	NA	NA	NA	NA	NA	NA	NA	NA	0.0028	NA	NA	NA	NA	NA	NA	NA	NA	NA	NA	NA	NA	NA	NA	NA	NA	NA	NA	NA	NA	NA	NA	NA	NA	NA	NA	NA	NA	NA
Faecalimonas	NA	NA	NA	NA	NA	NA	NA	NA	NA	NA	NA	NA	NA	0.0026	NA	NA	NA	NA	NA	NA	NA	NA	NA	0.0029	NA	0.0022	0.0065	0.0032	NA	NA	0.0886	0.0957	0.0079	0.0434	0.0356	0.0265	0.0173	NA	NA	NA	NA	0.0209	NA
Micrococcus	NA	NA	NA	NA	NA	NA	NA	NA	NA	NA	NA	NA	NA	0.0222	NA	NA	NA	NA	NA	NA	NA	NA	NA	NA	NA	NA	NA	NA	NA	NA	NA	NA	NA	NA	NA	NA	NA	NA	NA	NA	NA	NA	NA
Roseomonas	NA	NA	NA	NA	NA	NA	NA	NA	NA	NA	NA	NA	NA	0.0015	NA	NA	NA	NA	NA	NA	NA	NA	NA	NA	NA	NA	NA	NA	NA	NA	NA	NA	NA	NA	NA	NA	NA	NA	NA	NA	NA	NA	NA
Staphylococcus	NA	NA	NA	NA	NA	NA	NA	NA	NA	NA	NA	NA	NA	0.017	NA	NA	NA	NA	NA	NA	NA	NA	NA	NA	NA	NA	NA	NA	NA	NA	NA	NA	NA	NA	NA	NA	NA	NA	NA	NA	NA	NA	NA
Stenotrophomonas	NA	NA	NA	NA	NA	NA	NA	NA	NA	NA	NA	NA	NA	0.0011	NA	NA	NA	NA	NA	NA	NA	NA	NA	NA	NA	NA	NA	NA	NA	NA	NA	NA	NA	NA	NA	NA	NA	NA	NA	NA	NA	NA	NA
Bilophila	NA	NA	NA	NA	NA	NA	NA	NA	NA	NA	NA	NA	NA	NA	NA	0.0034	NA	NA	NA	0.0021	0.0021	0.0028	0.0042	0.0018	0.0097	NA	NA	NA	NA	0.0035	NA	NA	0.0022	0.0013	0.0023	0.0022	0.0032	NA	NA	NA	NA	0.0013	0.002
Collinsella	NA	NA	NA	NA	NA	NA	NA	NA	NA	NA	NA	NA	NA	NA	NA	0.0013	0.0324	0.0081	NA	0.0174	0.0178	0.0177	0.0169	0.0024	0.021	NA	NA	NA	NA	0.0076	0.0077	0.0093	0.0112	NA	0.0019	NA	0.0022	NA	0.0023	NA	NA	NA	0.0103
Dialister	NA	NA	NA	NA	NA	NA	NA	NA	NA	NA	NA	NA	NA	NA	NA	0.0011	0.0016	0.0117	NA	0.002	0.0028	0.0016	NA	NA	0.0038	NA	NA	NA	NA	0.0015	NA	NA	0.0083	NA	0.0041	0.0019	0.0052	NA	NA	NA	NA	0.0013	0.0064
Fusicatenibacter	NA	NA	NA	NA	NA	NA	NA	NA	NA	NA	NA	NA	NA	NA	NA	0.0164	0.0097	0.0236	NA	0.0112	0.0178	0.0121	0.0148	0.0104	0.0279	0.0014	0.0024	NA	NA	0.0078	0.0166	0.0165	0.0404	0.0113	0.0151	0.0127	0.0348	0.0256	0.0345	0.0214	0.0185	0.0109	0.0403
Sellimonas	NA	NA	NA	NA	NA	NA	NA	NA	NA	NA	NA	NA	NA	NA	NA	0.0013	NA	NA	NA	NA	NA	NA	0.0016	NA	0.0013	NA	NA	NA	NA	NA	NA	NA	NA	0.0024	NA	NA	NA	NA	NA	NA	NA	NA	NA
Sutterella	NA	NA	NA	NA	NA	NA	NA	NA	NA	NA	NA	NA	NA	NA	NA	0.0037	NA	NA	NA	NA	NA	NA	NA	NA	NA	NA	NA	NA	NA	NA	0.0051	0.0111	0.0272	0.0053	0.0051	0.002	0.002	0.0033	0.0041	0.0024	0.0025	0.0013	0.0027
Schaedlerella	NA	NA	NA	NA	NA	NA	NA	NA	NA	NA	NA	NA	NA	NA	NA	NA	0.0045	NA	NA	NA	NA	NA	NA	NA	NA	0.0028	NA	0.0018	NA	NA	NA	NA	NA	NA	0.002	0.0016	NA	NA	NA	NA	NA	0.0014	NA
Alistipes_A	NA	NA	NA	NA	NA	NA	NA	NA	NA	NA	NA	NA	NA	NA	NA	NA	NA	0.0012	NA	NA	NA	NA	NA	NA	NA	NA	NA	NA	NA	NA	NA	NA	NA	NA	NA	NA	NA	NA	NA	NA	NA	NA	NA
CAG-180	NA	NA	NA	NA	NA	NA	NA	NA	NA	NA	NA	NA	NA	NA	NA	NA	NA	0.0311	NA	NA	NA	NA	NA	NA	NA	NA	NA	NA	NA	NA	NA	NA	NA	NA	NA	NA	NA	NA	NA	NA	NA	NA	NA
Evtepia	NA	NA	NA	NA	NA	NA	NA	NA	NA	NA	NA	NA	NA	NA	NA	NA	NA	0.0015	NA	NA	NA	NA	NA	NA	NA	NA	NA	NA	NA	NA	NA	NA	NA	NA	NA	NA	NA	NA	NA	NA	NA	NA	NA
Ruminococcus_E	NA	NA	NA	NA	NA	NA	NA	NA	NA	NA	NA	NA	NA	NA	NA	NA	NA	0.0174	NA	0.0016	NA	NA	0.0016	0.0022	0.0102	NA	NA	NA	NA	0.0022	NA	NA	NA	NA	NA	NA	NA	NA	NA	NA	NA	NA	0.0459
Turicibacter	NA	NA	NA	NA	NA	NA	NA	NA	NA	NA	NA	NA	NA	NA	NA	NA	NA	0.0013	NA	NA	NA	NA	NA	NA	NA	NA	NA	NA	NA	NA	NA	NA	NA	NA	NA	NA	NA	NA	NA	NA	NA	NA	0.0033
Amedibacterium	NA	NA	NA	NA	NA	NA	NA	NA	NA	NA	NA	NA	NA	NA	NA	NA	NA	NA	0.0031	0.0136	0.0117	0.0124	0.0144	NA	NA	NA	NA	NA	NA	0.0047	NA	NA	NA	NA	NA	NA	NA	NA	NA	NA	NA	NA	NA
Pseudomonas_E	NA	NA	NA	NA	NA	NA	NA	NA	NA	NA	NA	NA	NA	NA	NA	NA	NA	NA	0.0015	NA	NA	NA	NA	NA	NA	NA	NA	NA	NA	NA	NA	NA	NA	NA	NA	NA	NA	NA	NA	NA	NA	NA	NA
Anaerosacchariphilus	NA	NA	NA	NA	NA	NA	NA	NA	NA	NA	NA	NA	NA	NA	NA	NA	NA	NA	NA	0.0022	0.0013	0.0027	0.0016	NA	NA	NA	NA	NA	NA	NA	NA	NA	NA	NA	NA	NA	NA	NA	NA	NA	NA	NA	NA
Oscillibacter	NA	NA	NA	NA	NA	NA	NA	NA	NA	NA	NA	NA	NA	NA	NA	NA	NA	NA	NA	NA	NA	0.002	NA	NA	0.0031	NA	NA	NA	NA	0.0026	NA	NA	NA	NA	NA	NA	NA	NA	NA	NA	NA	NA	NA
Clostridioides	NA	NA	NA	NA	NA	NA	NA	NA	NA	NA	NA	NA	NA	NA	NA	NA	NA	NA	NA	NA	NA	NA	NA	0.011	0.0014	0.0066	0.0082	0.0056	0.0024	NA	NA	NA	NA	NA	NA	NA	NA	NA	NA	NA	NA	NA	NA
TF01-11	NA	NA	NA	NA	NA	NA	NA	NA	NA	NA	NA	NA	NA	NA	NA	NA	NA	NA	NA	NA	NA	NA	NA	0.0014	0.0061	NA	NA	NA	NA	NA	NA	NA	NA	NA	NA	NA	NA	NA	NA	NA	NA	NA	NA
Acetatifactor	NA	NA	NA	NA	NA	NA	NA	NA	NA	NA	NA	NA	NA	NA	NA	NA	NA	NA	NA	NA	NA	NA	NA	NA	0.0025	NA	NA	NA	NA	NA	NA	NA	NA	NA	NA	NA	NA	NA	0.001	NA	NA	NA	0.0016
Prevotella	NA	NA	NA	NA	NA	NA	NA	NA	NA	NA	NA	NA	NA	NA	NA	NA	NA	NA	NA	NA	NA	NA	NA	NA	0.0018	NA	NA	NA	NA	NA	NA	NA	NA	NA	NA	NA	NA	NA	NA	NA	NA	NA	NA
Moraxella_A	NA	NA	NA	NA	NA	NA	NA	NA	NA	NA	NA	NA	NA	NA	NA	NA	NA	NA	NA	NA	NA	NA	NA	NA	NA	NA	0.0011	NA	NA	NA	NA	NA	NA	NA	NA	NA	NA	NA	NA	NA	NA	NA	NA
Thermus	NA	NA	NA	NA	NA	NA	NA	NA	NA	NA	NA	NA	NA	NA	NA	NA	NA	NA	NA	NA	NA	NA	NA	NA	NA	NA	0.0021	NA	NA	NA	NA	NA	NA	NA	NA	NA	NA	NA	NA	NA	NA	NA	NA
Eubacterium_M	NA	NA	NA	NA	NA	NA	NA	NA	NA	NA	NA	NA	NA	NA	NA	NA	NA	NA	NA	NA	NA	NA	NA	NA	NA	NA	NA	0.0018	NA	NA	NA	NA	NA	NA	NA	NA	NA	NA	NA	NA	NA	NA	NA
Enterococcus_B	NA	NA	NA	NA	NA	NA	NA	NA	NA	NA	NA	NA	NA	NA	NA	NA	NA	NA	NA	NA	NA	NA	NA	NA	NA	NA	NA	NA	NA	NA	0.0017	0.0059	NA	NA	NA	NA	NA	NA	NA	NA	NA	0.0954	NA
Veillonella_A	NA	NA	NA	NA	NA	NA	NA	NA	NA	NA	NA	NA	NA	NA	NA	NA	NA	NA	NA	NA	NA	NA	NA	NA	NA	NA	NA	NA	NA	NA	NA	0.0017	NA	NA	NA	NA	NA	NA	NA	NA	NA	NA	NA
CAG-274	NA	NA	NA	NA	NA	NA	NA	NA	NA	NA	NA	NA	NA	NA	NA	NA	NA	NA	NA	NA	NA	NA	NA	NA	NA	NA	NA	NA	NA	NA	NA	NA	0.0031	NA	NA	NA	NA	NA	NA	NA	NA	NA	NA
Ligilactobacillus	NA	NA	NA	NA	NA	NA	NA	NA	NA	NA	NA	NA	NA	NA	NA	NA	NA	NA	NA	NA	NA	NA	NA	NA	NA	NA	NA	NA	NA	NA	NA	NA	0.0231	NA	NA	NA	NA	NA	NA	NA	NA	NA	NA
Eubacterium	NA	NA	NA	NA	NA	NA	NA	NA	NA	NA	NA	NA	NA	NA	NA	NA	NA	NA	NA	NA	NA	NA	NA	NA	NA	NA	NA	NA	NA	NA	NA	NA	NA	0.0078	0.0027	NA	0.0013	NA	NA	NA	NA	NA	NA
Frisingicoccus	NA	NA	NA	NA	NA	NA	NA	NA	NA	NA	NA	NA	NA	NA	NA	NA	NA	NA	NA	NA	NA	NA	NA	NA	NA	NA	NA	NA	NA	NA	NA	NA	NA	0.0035	NA	0.001	0.0034	NA	NA	NA	NA	NA	NA
Fusobacterium_A	NA	NA	NA	NA	NA	NA	NA	NA	NA	NA	NA	NA	NA	NA	NA	NA	NA	NA	NA	NA	NA	NA	NA	NA	NA	NA	NA	NA	NA	NA	NA	NA	NA	0.0819	0.0604	0.0307	0.0122	NA	NA	NA	NA	0.0247	NA
Longibaculum	NA	NA	NA	NA	NA	NA	NA	NA	NA	NA	NA	NA	NA	NA	NA	NA	NA	NA	NA	NA	NA	NA	NA	NA	NA	NA	NA	NA	NA	NA	NA	NA	NA	0.0023	NA	NA	NA	NA	NA	NA	NA	NA	NA
Longicatena	NA	NA	NA	NA	NA	NA	NA	NA	NA	NA	NA	NA	NA	NA	NA	NA	NA	NA	NA	NA	NA	NA	NA	NA	NA	NA	NA	NA	NA	NA	NA	NA	NA	0.001	0.0024	NA	0.0014	NA	NA	NA	NA	NA	NA
UBA9414	NA	NA	NA	NA	NA	NA	NA	NA	NA	NA	NA	NA	NA	NA	NA	NA	NA	NA	NA	NA	NA	NA	NA	NA	NA	NA	NA	NA	NA	NA	NA	NA	NA	NA	0.0025	NA	0.0014	NA	NA	NA	NA	NA	NA
Leptotrichia	NA	NA	NA	NA	NA	NA	NA	NA	NA	NA	NA	NA	NA	NA	NA	NA	NA	NA	NA	NA	NA	NA	NA	NA	NA	NA	NA	NA	NA	NA	NA	NA	NA	NA	NA	0.0048	NA	NA	NA	NA	NA	0.0034	NA
Pseudoleptotrichia	NA	NA	NA	NA	NA	NA	NA	NA	NA	NA	NA	NA	NA	NA	NA	NA	NA	NA	NA	NA	NA	NA	NA	NA	NA	NA	NA	NA	NA	NA	NA	NA	NA	NA	NA	0.0011	NA	NA	NA	NA	NA	NA	NA
UMGS1375	NA	NA	NA	NA	NA	NA	NA	NA	NA	NA	NA	NA	NA	NA	NA	NA	NA	NA	NA	NA	NA	NA	NA	NA	NA	NA	NA	NA	NA	NA	NA	NA	NA	NA	NA	NA	0.0012	NA	NA	NA	NA	NA	0.0014
Mesosutterella	NA	NA	NA	NA	NA	NA	NA	NA	NA	NA	NA	NA	NA	NA	NA	NA	NA	NA	NA	NA	NA	NA	NA	NA	NA	NA	NA	NA	NA	NA	NA	NA	NA	NA	NA	NA	NA	NA	NA	NA	NA	0.0035	0.0041
Weissella	NA	NA	NA	NA	NA	NA	NA	NA	NA	NA	NA	NA	NA	NA	NA	NA	NA	NA	NA	NA	NA	NA	NA	NA	NA	NA	NA	NA	NA	NA	NA	NA	NA	NA	NA	NA	NA	NA	NA	NA	NA	0.0039	NA
Barnesiella	NA	NA	NA	NA	NA	NA	NA	NA	NA	NA	NA	NA	NA	NA	NA	NA	NA	NA	NA	NA	NA	NA	NA	NA	NA	NA	NA	NA	NA	NA	NA	NA	NA	NA	NA	NA	NA	NA	NA	NA	NA	NA	0.0013

## Sheet: Table S3 BHI outgrowth
genus	Ped1_duodenum-1	Ped1_duodenum-2	Ped1_ileum-1	Ped1_ileum-2	Ped1_colon-1	Ped1_colon-2	Ped2_duodenum-1	Ped2_duodenum-2	Ped2_ileum-1	Ped2_ileum-2	Ped2_colon-1	Ped2_colon-2	Ped3_duodenum-1	Ped3_ileum-1	Ped3_ileum-2	Ped3_colon-1	Ped3_colon-2	Ped4_duodenum-1	Ped4_duodenum-2	Ped4_ileum-1	Ped4_ileum-2	Ped4_colon-1	Ped4_colon-2	Ped5_ileum-1	Ped5_ileum-2	Ped5_colon-1	Ped5_colon-2	Ped6_duodenum-1	Ped6_ileum-1	Ped6_ileum-2	Ped6_colon-1	Ped6_colon-2	Ped7_ileum-1	Ped7_ileum-2	Ped7_colon-1	Ped7_colon-2	Ped8_ileum-1	Ped8_ileum-2	Ped8_colon-1	Ped8_colon-2	Ped8_colonic wash	Ped8_stool	Ped9_ileum-1	Ped9_ileum-2	Ped9_colon-1	Ped9_colon-2	Ped9_colonic wash	Ped9_stool
Akkermansia	0.0013	NA	NA	NA	NA	NA	0.0363	0.0052	NA	NA	NA	NA	NA	NA	NA	NA	NA	NA	NA	NA	NA	NA	NA	NA	NA	NA	NA	NA	NA	NA	NA	NA	NA	NA	NA	NA	NA	NA	NA	NA	NA	NA	NA	NA	NA	NA	NA	NA
Bacteroides	0.0874	0.1006	0.1877	0.1574	0.0762	0.0693	0.063	0.2691	0.1884	0.1436	0.1547	0.0844	NA	0.2952	0.2163	0.2169	0.2451	NA	NA	0.1882	0.1996	0.131	0.0487	0.1255	0.134	0.1287	0.1122	NA	0.0426	0.0278	0.0535	0.0613	0.0429	0.0245	0.0381	0.0151	0.05	0.0625	0.0549	0.0556	0.0047	0.0013	0.1166	0.1011	0.0452	0.0485	0.009	0.0755
Blautia	0.0074	0.0057	0.0051	0.002	0.0023	0.0048	NA	NA	NA	NA	NA	NA	NA	0.0025	0.0013	NA	NA	NA	NA	NA	NA	NA	NA	0.0022	0.0017	0.0025	0.0031	NA	NA	NA	NA	NA	NA	NA	NA	NA	NA	NA	0.0031	0.0089	NA	NA	NA	NA	NA	NA	NA	NA
CAG-81	0.0148	0.1013	0.0794	NA	0.0412	0.0815	NA	NA	NA	NA	NA	NA	NA	NA	NA	NA	NA	NA	NA	NA	NA	0.098	NA	0.1147	0.1256	0.1188	0.1462	NA	NA	NA	NA	NA	0.0385	0.0492	0.0305	0.0397	0.0592	NA	0.0705	0.0719	NA	NA	0.0388	0.0297	NA	NA	0.0074	0.0277
Clostridium	0.0034	NA	NA	NA	NA	NA	0.0072	NA	NA	NA	NA	NA	NA	NA	NA	NA	NA	NA	NA	0.0037	0.0215	0.0017	NA	NA	NA	NA	NA	NA	NA	NA	NA	NA	NA	NA	NA	NA	NA	NA	NA	NA	NA	NA	0.0316	0.0331	NA	0.0014	NA	NA
Clostridium_AQ	0.0011	0.002	0.0032	0.0054	0.0032	0.0041	0.0011	0.0089	0.0098	0.0068	0.005	NA	NA	0.0029	0.0037	0.0021	0.0011	NA	NA	0.016	0.0279	NA	0.0024	0.0014	NA	0.0015	0.0011	NA	0.0046	NA	NA	0.0031	0.0013	NA	NA	NA	0.0018	0.0115	NA	0.0019	NA	NA	NA	0.0086	NA	0.0011	NA	NA
Clostridium_P	0.5052	0.1561	0.0635	0.1067	0.316	0.0971	NA	NA	NA	NA	NA	NA	NA	NA	NA	0.0358	NA	NA	NA	NA	NA	NA	NA	NA	NA	NA	NA	NA	0.1631	0.2181	0.2232	0.264	0.0299	0.0474	0.0265	0.0205	NA	NA	NA	NA	NA	NA	0.001	0.0948	0.442	0.5484	0.8048	0.0352
Clostridium_Q	0.0254	0.0195	0.0071	0.1207	0.0436	0.0134	NA	NA	NA	NA	NA	NA	NA	NA	NA	0.0508	0.048	NA	NA	NA	NA	0.0018	0.0371	0.0211	0.0228	0.0153	0.0133	NA	NA	NA	NA	NA	NA	NA	NA	0.0162	0.0072	0.0281	0.0068	0.0036	NA	NA	0.0047	0.0065	0.097	0.0678	0.0094	0.1519
Dielma	0.0032	0.0072	0.0122	0.016	0.0105	0.0133	NA	0.0019	NA	NA	NA	NA	NA	NA	NA	NA	NA	NA	NA	NA	NA	NA	NA	0.0012	0.0012	NA	0.0011	NA	NA	NA	NA	NA	NA	NA	NA	NA	NA	NA	NA	NA	NA	NA	0.0028	NA	NA	NA	NA	0.0011
Enterocloster	0.011	0.0263	0.0312	0.0049	0.0117	0.01	NA	NA	NA	NA	NA	NA	NA	0.0452	0.0371	0.0269	0.0238	NA	NA	0.0288	0.0051	0.0234	0.0225	0.0188	0.0168	0.0168	0.0192	NA	0.0301	0.0203	0.0081	0.0161	0.0169	0.0081	0.0179	0.0175	0.0253	0.0088	0.0164	0.0096	NA	NA	0.0067	0.0316	0.0067	0.0184	0.006	0.0285
Enterococcus_B	0.0023	0.046	0.0964	NA	NA	NA	0.0407	0.0024	NA	NA	NA	NA	NA	NA	NA	NA	NA	NA	NA	NA	NA	NA	NA	NA	0.0835	NA	NA	NA	NA	NA	NA	NA	0.3121	0.2414	0.4212	0.3969	NA	NA	NA	NA	NA	NA	NA	NA	NA	NA	NA	0.1616
Escherichia	0.1253	0.2569	0.2036	0.2765	0.2158	0.1929	0.5823	0.2418	0.2614	0.3458	0.3658	0.4071	NA	0.3156	0.2745	0.3751	0.4743	0.002	NA	0.3815	0.4313	0.4007	0.6752	0.3862	0.3939	0.3342	0.3643	NA	0.4334	0.441	0.4474	0.3819	0.2157	0.2526	0.1475	0.1498	0.2364	0.2528	0.2644	0.2455	0.0057	0.0016	0.3802	0.3345	0.2775	0.2107	0.0889	0.1981
Finegoldia	0.002	0.0012	NA	NA	0.0043	0.0078	NA	NA	NA	NA	NA	NA	NA	NA	NA	NA	NA	NA	NA	NA	NA	NA	NA	NA	NA	NA	NA	NA	NA	NA	NA	NA	NA	NA	NA	NA	NA	NA	NA	NA	NA	NA	NA	NA	NA	NA	NA	NA
Flavonifractor	0.0022	0.0199	0.0318	0.0339	0.018	0.0931	0.0141	0.0114	0.2249	0.195	0.1685	0.215	NA	NA	NA	0.0732	0.0632	NA	NA	0.0349	0.0364	0.0382	0.0209	0.0209	0.0274	0.0308	0.0273	NA	NA	NA	NA	NA	0.0096	0.0033	0.0017	0.0035	0.003	0.0038	0.0039	0.0039	NA	NA	NA	0.0054	0.0076	0.0051	NA	0.0139
Parabacteroides	0.0033	0.012	0.0308	0.029	0.0143	0.0204	NA	0.0046	0.0217	0.0335	0.0087	0.0034	NA	0.021	0.022	0.0266	0.0076	NA	NA	NA	NA	NA	NA	NA	NA	NA	NA	NA	0.0046	0.0023	0.0058	0.0016	0.0342	0.0217	0.028	0.0154	NA	NA	NA	0.0037	NA	NA	NA	NA	NA	NA	NA	0.0072
Peptostreptococcus	0.1475	0.0706	NA	NA	0.1097	0.2619	NA	NA	NA	NA	NA	NA	NA	NA	0.1044	NA	NA	NA	NA	NA	NA	NA	0.0602	NA	NA	NA	NA	0.0686	NA	NA	NA	NA	NA	0.1015	NA	0.0744	NA	NA	NA	NA	NA	NA	NA	NA	NA	NA	0.0253	0.0207
Phascolarctobacterium	0.0062	0.0105	0.0149	0.0113	0.0054	0.0075	NA	NA	NA	NA	NA	NA	NA	NA	NA	NA	NA	NA	NA	NA	NA	NA	NA	NA	NA	NA	NA	NA	NA	NA	NA	NA	NA	NA	NA	NA	NA	NA	NA	NA	NA	NA	NA	NA	NA	NA	NA	NA
Phocaeicola	0.0173	0.0101	0.0178	0.0113	0.0069	0.0112	0.0039	0.0251	0.026	0.0292	0.0329	0.0091	NA	0.0022	0.0032	0.0052	NA	NA	NA	0.0397	0.036	0.047	0.0142	NA	NA	NA	NA	NA	0.0541	0.0453	0.029	0.0529	0.0078	0.0109	0.0051	0.0049	0.0072	0.0087	0.0035	0.0021	NA	NA	0.0697	0.0383	0.0232	0.0272	0.0021	0.023
Roseburia	0.0087	0.0037	NA	0.0132	NA	0.0186	NA	NA	NA	NA	NA	NA	NA	NA	NA	NA	NA	NA	NA	NA	NA	NA	NA	NA	NA	NA	NA	NA	NA	NA	NA	NA	NA	NA	NA	NA	NA	NA	NA	NA	NA	NA	NA	NA	NA	NA	NA	NA
Ruminococcus_B	0.0033	0.0036	0.0025	0.0288	0.0214	0.0087	0.0057	NA	NA	0.0221	0.004	0.0044	NA	0.0023	0.0013	0.0089	0.0033	NA	NA	0.0159	0.0264	0.0138	0.0074	0.0048	0.0027	0.0046	0.0061	NA	NA	NA	NA	NA	0.0038	0.0057	0.0024	0.0047	0.0022	0.0075	0.002	0.0013	NA	NA	0.0089	0.0184	0.0038	0.0076	0.0032	0.003
Streptococcus	0.0026	0.0024	0.0017	0.0061	0.0084	0.0078	NA	0.0226	0.0025	0.0075	NA	NA	NA	NA	NA	NA	NA	NA	NA	0.0026	0.0383	0.1021	0.0493	0.0089	0.003	0.0022	0.0044	0.4297	0.0199	0.0098	0.007	0.0073	NA	NA	NA	0.0848	0.0689	0.0231	0.0396	0.0344	0.6956	0.6442	NA	NA	NA	NA	NA	NA
Terrisporobacter	0.0061	0.0083	0.0113	0.0176	0.0021	0.0029	NA	NA	NA	NA	NA	NA	NA	NA	NA	NA	NA	NA	NA	NA	NA	NA	NA	NA	NA	NA	NA	NA	NA	NA	NA	NA	NA	NA	NA	NA	NA	NA	NA	NA	NA	NA	NA	NA	NA	NA	NA	NA
UBA9502	0.0055	0.0033	0.0011	0.0048	0.0017	0.0077	NA	NA	NA	NA	NA	NA	NA	NA	NA	NA	NA	NA	NA	NA	NA	NA	NA	NA	NA	NA	NA	NA	NA	NA	NA	NA	NA	NA	NA	NA	NA	NA	NA	NA	NA	NA	NA	NA	NA	NA	NA	NA
Other	0.0075	0.0061	0.003	0.002	0.0045	0.0043	0.0023	0.0016	0.0015	0.0033	0.0017	0.0006	0.0023	0.0011	0.0024	0.0013	0.0043	0.0037	0.0017	0.0011	0.0008	0.0046	0.0033	0.0053	0.008	0.0062	0.0045	0.0048	0.0002	0.0011	0.0008	0.0026	0.006	0.0044	0.0058	0.0042	0.0004	0.0012	0.0028	0.0013	0.001	0.0017	0.0015	0.003	0.0025	0.0006	0.0068	0.0043
Agathobaculum	NA	0.0056	0.0146	0.0161	NA	NA	NA	NA	NA	NA	NA	NA	NA	NA	NA	NA	NA	NA	NA	NA	NA	NA	NA	0.0035	0.0024	0.0014	0.0013	NA	NA	NA	NA	NA	0.0084	0.0101	0.0063	0.0053	NA	NA	NA	NA	NA	NA	0.0023	0.0018	0.0013	NA	NA	0.0011
Bariatricus	NA	0.0273	0.0287	0.0428	NA	NA	NA	NA	NA	NA	NA	NA	NA	NA	NA	NA	NA	NA	NA	NA	NA	NA	NA	NA	NA	NA	NA	NA	NA	NA	NA	NA	NA	NA	NA	NA	0.0011	NA	NA	NA	NA	NA	0.0286	0.018	0.002	0.0034	NA	0.0185
Blautia_A	NA	0.0034	0.0033	0.002	0.0035	0.0024	NA	0.0012	0.0112	0.0145	0.0168	0.0173	NA	0.0041	0.0037	0.002	0.0026	NA	NA	NA	NA	NA	NA	0.0163	0.0125	0.0162	0.0148	NA	NA	NA	NA	NA	NA	0.0013	0.0013	0.0011	NA	NA	NA	NA	NA	NA	0.0423	0.0171	0.0041	0.004	NA	0.006
Dorea	NA	0.0022	NA	NA	0.0167	NA	NA	NA	NA	NA	NA	NA	NA	NA	NA	NA	NA	NA	NA	NA	NA	NA	NA	0.021	0.0124	0.0159	0.0257	NA	NA	NA	NA	NA	NA	NA	NA	NA	NA	NA	0.004	0.0081	NA	NA	NA	NA	0.0135	NA	0.0089	0.0074
Faecalibacillus	NA	0.0049	0.0138	0.0038	0.0054	0.0043	0.0025	NA	0.0051	NA	0.0023	NA	NA	NA	NA	NA	NA	NA	NA	0.0146	NA	0.0026	0.0061	NA	NA	NA	NA	NA	NA	NA	NA	NA	0.0018	0.0021	NA	NA	NA	NA	NA	NA	NA	NA	0.0016	NA	0.002	0.0023	NA	NA
Faecalibacterium	NA	0.0014	0.0013	0.0011	NA	0.0013	NA	NA	NA	NA	NA	NA	NA	NA	NA	NA	NA	NA	NA	NA	NA	0.0076	NA	0.028	0.0217	0.0478	0.0515	NA	NA	NA	NA	NA	NA	0.0041	0.0041	0.0015	NA	NA	NA	NA	NA	NA	0.0046	0.0025	NA	NA	NA	NA
Hafnia	NA	0.0187	0.0234	0.0253	0.0158	NA	NA	NA	NA	NA	NA	NA	NA	NA	NA	NA	NA	NA	NA	NA	NA	NA	NA	NA	NA	NA	NA	NA	NA	NA	NA	NA	NA	NA	NA	NA	NA	NA	NA	NA	NA	NA	NA	NA	NA	NA	NA	NA
Mediterraneibacter	NA	0.001	0.0012	0.0013	NA	NA	0.0078	0.0049	0.003	0.0062	0.0072	0.024	NA	NA	NA	NA	NA	NA	NA	NA	NA	NA	NA	NA	NA	NA	NA	NA	NA	NA	NA	NA	NA	NA	NA	NA	NA	NA	NA	NA	NA	NA	NA	NA	NA	NA	NA	NA
Mesosutterella	NA	0.0054	0.0122	0.015	NA	NA	NA	NA	NA	NA	NA	NA	NA	NA	NA	NA	NA	NA	NA	NA	NA	NA	NA	NA	NA	NA	NA	NA	NA	NA	NA	NA	NA	NA	NA	NA	NA	NA	NA	NA	NA	NA	NA	NA	NA	NA	NA	0.0073
Peptoniphilus_A	NA	0.0033	NA	NA	0.0087	0.0388	NA	NA	NA	NA	NA	NA	NA	NA	0.1469	NA	NA	NA	NA	NA	NA	NA	NA	NA	NA	NA	NA	NA	NA	NA	NA	NA	NA	0.0047	NA	NA	NA	NA	NA	NA	NA	NA	NA	NA	NA	NA	NA	0.0045
Veillonella	NA	0.0342	0.0589	0.0156	NA	NA	0.0207	0.2188	0.0971	0.092	0.1075	0.1514	NA	0.0402	0.0557	0.024	0.0159	NA	NA	0.031	0.0379	0.0473	0.0255	0.003	0.0056	0.0033	0.004	0.0932	0.0091	0.0122	0.0071	0.0076	NA	NA	0.002	NA	0.0024	0.0031	0.0039	0.0027	NA	NA	0.0278	0.0133	0.0052	0.0071	0.0055	0.0403
Unclassified	NA	0.019	0.032	0.0079	0.0245	0.0049	0.0563	0.0051	0.0203	NA	NA	0.0269	NA	NA	NA	0.004	0.006	NA	NA	NA	NA	0.0083	NA	NA	NA	NA	NA	NA	NA	NA	NA	NA	0.0016	0.0012	0.0026	0.0014	0.016	0.026	0.007	0.0063	NA	NA	NA	NA	NA	NA	NA	0.0014
Eggerthella	NA	NA	0.0036	0.0051	0.0011	NA	0.0064	0.0086	0.0091	0.0072	0.0051	0.0041	NA	0.0072	0.0118	0.0072	0.0066	NA	NA	0.0051	0.0063	0.0038	0.0019	0.0068	0.0019	0.0073	0.0046	NA	NA	NA	NA	NA	NA	NA	NA	NA	0.0013	0.0011	NA	0.0012	0.0192	NA	NA	NA	NA	NA	NA	NA
Longibaculum	NA	NA	0.0017	0.013	NA	NA	NA	NA	NA	NA	NA	NA	NA	NA	NA	NA	NA	NA	NA	NA	NA	NA	NA	NA	NA	NA	NA	NA	NA	NA	NA	NA	NA	NA	NA	NA	NA	NA	0.0031	NA	NA	NA	NA	NA	NA	NA	NA	NA
Ruminococcus_A	NA	NA	0.0011	0.0033	NA	NA	NA	NA	NA	NA	NA	NA	NA	NA	NA	NA	NA	NA	NA	NA	NA	NA	NA	NA	NA	NA	NA	NA	NA	NA	NA	NA	0.001	0.0015	0.001	0.001	NA	NA	NA	NA	NA	NA	0.0041	0.0035	NA	NA	NA	NA
Atopobium	NA	NA	NA	NA	0.002	NA	NA	NA	NA	NA	NA	NA	NA	NA	NA	NA	NA	NA	NA	NA	NA	NA	NA	NA	NA	NA	NA	NA	NA	NA	NA	NA	NA	NA	NA	NA	NA	NA	NA	NA	NA	NA	NA	NA	NA	NA	NA	NA
Peptoniphilus_C	NA	NA	NA	NA	0.0037	NA	NA	NA	NA	NA	NA	NA	NA	NA	NA	NA	NA	NA	NA	NA	NA	NA	NA	NA	NA	NA	NA	NA	NA	NA	NA	NA	NA	NA	NA	NA	NA	NA	NA	NA	NA	NA	NA	NA	NA	NA	NA	NA
Prevotella	NA	NA	NA	NA	0.0013	0.0034	NA	NA	NA	NA	NA	NA	NA	NA	NA	NA	NA	NA	NA	NA	NA	NA	NA	NA	NA	NA	NA	0.0858	NA	0.0024	NA	NA	NA	NA	NA	NA	NA	NA	NA	NA	NA	NA	NA	NA	NA	NA	NA	NA
Anaerococcus	NA	NA	NA	NA	NA	0.002	NA	NA	NA	NA	NA	NA	NA	0.0013	NA	NA	NA	NA	NA	NA	0.0067	NA	NA	NA	NA	NA	NA	NA	0.0013	NA	0.0036	0.0035	NA	NA	NA	NA	NA	NA	NA	NA	NA	NA	NA	NA	NA	NA	NA	NA
Negativicoccus	NA	NA	NA	NA	NA	0.0045	NA	NA	NA	NA	NA	NA	NA	NA	NA	NA	NA	NA	NA	NA	NA	NA	NA	NA	NA	NA	NA	NA	NA	NA	NA	NA	NA	NA	NA	NA	NA	NA	NA	NA	NA	NA	NA	NA	NA	NA	NA	NA
AM07-15	NA	NA	NA	NA	NA	NA	0.0015	NA	NA	NA	NA	NA	NA	NA	NA	NA	NA	NA	NA	NA	NA	NA	NA	NA	NA	NA	NA	NA	NA	NA	NA	NA	NA	NA	NA	NA	NA	NA	NA	NA	NA	NA	NA	NA	NA	NA	NA	NA
An92	NA	NA	NA	NA	NA	NA	0.0013	0.001	NA	NA	NA	NA	NA	NA	NA	NA	0.001	NA	NA	NA	NA	NA	NA	NA	NA	NA	NA	NA	NA	NA	NA	NA	NA	NA	NA	NA	NA	NA	NA	NA	NA	NA	NA	NA	0.0019	NA	NA	0.0025
Burkholderia	NA	NA	NA	NA	NA	NA	0.0021	NA	NA	NA	NA	NA	NA	NA	NA	NA	NA	NA	NA	NA	NA	NA	NA	NA	NA	NA	NA	NA	NA	NA	NA	NA	NA	NA	NA	NA	NA	NA	NA	NA	NA	NA	NA	NA	NA	NA	NA	NA
Caballeronia	NA	NA	NA	NA	NA	NA	0.0111	0.0021	NA	NA	NA	NA	NA	NA	NA	NA	NA	NA	NA	NA	NA	NA	NA	NA	NA	NA	NA	NA	NA	NA	NA	NA	NA	NA	NA	NA	NA	NA	NA	NA	NA	NA	NA	NA	NA	NA	NA	NA
Clostridium_AP	NA	NA	NA	NA	NA	NA	0.0026	NA	NA	NA	NA	NA	NA	0.0037	0.0065	0.0223	0.0137	NA	NA	NA	NA	NA	NA	0.0049	0.0064	0.0047	0.0057	NA	NA	NA	NA	NA	NA	NA	NA	NA	NA	0.0049	0.0027	0.0018	NA	NA	NA	NA	NA	NA	NA	NA
Emergencia	NA	NA	NA	NA	NA	NA	0.0021	NA	NA	NA	NA	NA	NA	NA	NA	NA	NA	NA	NA	NA	NA	NA	NA	NA	NA	NA	NA	NA	NA	NA	NA	NA	NA	NA	NA	NA	NA	NA	NA	NA	NA	NA	NA	NA	NA	NA	NA	NA
Erysipelatoclostridium	NA	NA	NA	NA	NA	NA	0.0355	0.0707	0.1081	0.0867	0.0988	0.0322	NA	0.1182	0.0567	0.0477	0.0083	NA	NA	NA	NA	NA	NA	0.1227	0.0513	0.1617	0.1243	NA	0.0504	0.0216	0.0272	0.0297	0.0022	0.0019	0.0028	0.0022	0.0084	0.0115	NA	0.0014	0.0015	0.0011	0.1712	0.1584	0.0063	0.0045	0.0012	NA
Fusicatenibacter	NA	NA	NA	NA	NA	NA	0.0019	NA	NA	NA	0.0113	0.0101	NA	NA	NA	NA	NA	NA	NA	0.0013	NA	NA	NA	NA	NA	NA	0.001	NA	NA	NA	NA	NA	NA	NA	NA	NA	NA	NA	NA	NA	NA	NA	0.0012	0.0024	NA	0.0017	NA	NA
Hungatella	NA	NA	NA	NA	NA	NA	0.0027	0.0516	0.0098	0.0051	0.0096	0.0099	NA	NA	NA	NA	NA	NA	NA	NA	NA	NA	NA	0.0078	0.008	0.007	0.0068	NA	NA	0.0067	NA	NA	NA	NA	NA	NA	NA	NA	0.003	0.0023	NA	NA	NA	0.0021	0.0163	NA	0.0022	0.0094
Lactobacillus	NA	NA	NA	NA	NA	NA	0.0099	0.0012	NA	NA	NA	NA	NA	NA	NA	NA	NA	NA	NA	NA	NA	NA	NA	NA	NA	NA	NA	NA	NA	NA	NA	NA	NA	NA	NA	NA	NA	NA	NA	NA	NA	NA	NA	NA	NA	NA	NA	NA
Lactococcus	NA	NA	NA	NA	NA	NA	0.0335	NA	NA	NA	NA	NA	NA	NA	NA	NA	NA	NA	NA	NA	NA	NA	NA	NA	NA	NA	NA	NA	NA	NA	NA	NA	NA	NA	NA	NA	NA	NA	NA	NA	NA	NA	NA	NA	NA	NA	NA	NA
Lawsonibacter	NA	NA	NA	NA	NA	NA	0.0032	NA	NA	NA	NA	NA	NA	NA	NA	NA	NA	NA	NA	NA	NA	NA	NA	0.0046	0.0055	0.0057	0.0041	NA	NA	NA	NA	NA	NA	NA	NA	NA	NA	NA	NA	NA	NA	NA	NA	NA	NA	NA	NA	NA
Paucibacter_A	NA	NA	NA	NA	NA	NA	0.0011	NA	NA	NA	NA	NA	NA	NA	NA	NA	NA	NA	NA	NA	NA	NA	NA	NA	NA	NA	NA	NA	NA	NA	NA	NA	NA	NA	NA	NA	NA	NA	NA	NA	NA	NA	NA	NA	NA	NA	NA	NA
Ralstonia	NA	NA	NA	NA	NA	NA	0.0016	0.0019	NA	NA	NA	NA	NA	NA	NA	NA	NA	NA	NA	NA	NA	NA	NA	NA	NA	NA	NA	NA	NA	NA	NA	NA	NA	NA	NA	NA	NA	NA	NA	NA	NA	NA	NA	NA	NA	NA	NA	NA
Streptomyces	NA	NA	NA	NA	NA	NA	0.0028	NA	NA	NA	NA	NA	NA	NA	NA	NA	NA	NA	NA	NA	NA	NA	NA	NA	NA	NA	NA	NA	NA	NA	NA	NA	NA	NA	NA	NA	NA	NA	NA	NA	NA	NA	NA	NA	NA	NA	NA	NA
Turicibacter	NA	NA	NA	NA	NA	NA	0.0301	NA	NA	NA	NA	NA	NA	NA	NA	NA	NA	NA	NA	NA	NA	NA	NA	NA	NA	NA	NA	NA	NA	NA	NA	NA	NA	NA	NA	NA	NA	NA	NA	NA	NA	NA	NA	NA	NA	NA	NA	NA
UBA3282	NA	NA	NA	NA	NA	NA	0.0026	NA	NA	NA	NA	NA	NA	NA	NA	NA	NA	NA	NA	NA	NA	NA	NA	NA	NA	NA	NA	NA	NA	NA	NA	NA	NA	NA	NA	NA	NA	NA	NA	NA	NA	NA	NA	NA	NA	NA	NA	NA
UMGS268	NA	NA	NA	NA	NA	NA	0.0039	NA	NA	NA	NA	NA	NA	NA	NA	NA	NA	NA	NA	NA	NA	NA	NA	NA	NA	NA	NA	NA	NA	NA	NA	NA	NA	NA	NA	NA	NA	NA	NA	NA	NA	NA	NA	NA	NA	NA	NA	NA
Campylobacter_A	NA	NA	NA	NA	NA	NA	NA	0.0045	NA	NA	NA	NA	NA	0.0016	0.0044	0.002	NA	NA	NA	NA	NA	NA	NA	NA	NA	NA	NA	NA	NA	NA	NA	NA	NA	NA	NA	NA	NA	NA	NA	NA	NA	NA	NA	NA	NA	NA	NA	NA
Fusobacterium	NA	NA	NA	NA	NA	NA	NA	0.0199	NA	NA	NA	NA	NA	NA	NA	NA	0.0069	NA	NA	0.1699	0.0108	0.0166	0.0089	NA	NA	NA	NA	0.0437	NA	NA	NA	0.0046	0.0131	0.0149	0.0143	NA	NA	NA	NA	NA	NA	NA	NA	NA	0.0021	NA	NA	NA
Granulicatella	NA	NA	NA	NA	NA	NA	NA	0.0112	NA	NA	NA	NA	NA	NA	NA	NA	NA	NA	NA	0.0091	0.012	NA	0.0024	NA	NA	NA	NA	0.0065	0.003	0.0018	NA	0.0021	NA	NA	NA	NA	NA	NA	NA	NA	NA	NA	NA	NA	NA	NA	NA	NA
Parasutterella	NA	NA	NA	NA	NA	NA	NA	0.0026	NA	0.0016	NA	NA	NA	NA	NA	NA	NA	NA	NA	NA	NA	NA	NA	NA	NA	NA	NA	NA	NA	NA	NA	NA	NA	NA	NA	NA	NA	NA	NA	NA	NA	NA	NA	NA	NA	NA	NA	NA
Pauljensenia	NA	NA	NA	NA	NA	NA	NA	NA	NA	NA	NA	NA	0.9977	NA	NA	NA	NA	0.9943	0.9983	NA	NA	NA	NA	NA	NA	NA	NA	0.0089	NA	NA	NA	NA	NA	NA	NA	NA	NA	NA	NA	NA	NA	NA	NA	NA	NA	NA	NA	NA
Bilophila	NA	NA	NA	NA	NA	NA	NA	NA	NA	NA	NA	NA	NA	0.0014	0.0013	NA	NA	NA	NA	NA	NA	NA	NA	0.0025	0.002	0.0017	0.0019	NA	0.004	NA	NA	NA	0.0033	NA	0.0018	NA	0.0023	0.0024	0.001	0.0011	NA	NA	NA	NA	NA	NA	NA	NA
Ezakiella	NA	NA	NA	NA	NA	NA	NA	NA	NA	NA	NA	NA	NA	0.1294	NA	NA	NA	NA	NA	NA	NA	NA	NA	NA	NA	NA	NA	NA	NA	NA	NA	NA	NA	NA	NA	NA	NA	NA	NA	NA	NA	NA	NA	NA	NA	NA	NA	NA
Sutterella	NA	NA	NA	NA	NA	NA	NA	NA	NA	NA	NA	NA	NA	0.0049	NA	NA	NA	NA	NA	NA	NA	NA	NA	NA	NA	NA	NA	NA	NA	NA	NA	NA	0.0702	0.0706	0.0551	0.0605	0.0026	0.0028	0.0029	0.0021	NA	NA	0.0114	0.0097	0.009	0.0082	0.0061	0.0216
Enterococcus_A	NA	NA	NA	NA	NA	NA	NA	NA	NA	NA	NA	NA	NA	NA	0.0406	0.0269	0.0225	NA	NA	NA	NA	NA	NA	NA	NA	NA	NA	NA	NA	NA	NA	NA	0.0423	0.0162	0.0507	0.0212	NA	NA	NA	NA	NA	NA	NA	NA	NA	NA	NA	NA
Parvimonas	NA	NA	NA	NA	NA	NA	NA	NA	NA	NA	NA	NA	NA	NA	0.0064	NA	NA	NA	NA	NA	NA	NA	NA	NA	NA	NA	NA	0.083	NA	NA	NA	NA	NA	NA	NA	NA	NA	NA	NA	NA	NA	NA	NA	0.0061	0.0013	NA	NA	NA
Alistipes	NA	NA	NA	NA	NA	NA	NA	NA	NA	NA	NA	NA	NA	NA	NA	0.0011	NA	NA	NA	NA	NA	NA	NA	NA	NA	NA	NA	NA	NA	NA	NA	NA	NA	NA	NA	NA	NA	NA	NA	NA	NA	NA	NA	NA	NA	NA	NA	NA
Clostridium_X	NA	NA	NA	NA	NA	NA	NA	NA	NA	NA	NA	NA	NA	NA	NA	0.04	0.0457	NA	NA	NA	NA	NA	NA	NA	NA	NA	NA	NA	NA	NA	NA	NA	NA	NA	NA	NA	NA	NA	NA	NA	NA	NA	NA	NA	NA	NA	NA	NA
Bifidobacterium	NA	NA	NA	NA	NA	NA	NA	NA	NA	NA	NA	NA	NA	NA	NA	NA	NA	NA	NA	0.0027	0.0011	NA	NA	NA	NA	NA	NA	NA	NA	NA	NA	NA	NA	NA	NA	NA	NA	NA	NA	NA	0.1171	0.0041	NA	NA	NA	NA	NA	0.0011
Collinsella	NA	NA	NA	NA	NA	NA	NA	NA	NA	NA	NA	NA	NA	NA	NA	NA	NA	NA	NA	0.0381	0.0564	0.0205	0.0085	0.0068	0.0055	0.0072	0.0051	NA	NA	NA	NA	NA	0.0058	0.0069	0.004	0.0027	NA	0.0013	NA	NA	NA	NA	0.0062	0.008	0.001	0.0013	NA	NA
Dorea_A	NA	NA	NA	NA	NA	NA	NA	NA	NA	NA	NA	NA	NA	NA	NA	NA	NA	NA	NA	0.0147	NA	0.0124	0.0044	0.003	0.0023	0.0046	0.0059	NA	NA	NA	NA	NA	NA	NA	NA	NA	NA	NA	NA	NA	NA	NA	0.0183	0.0134	0.0079	0.0059	0.0046	0.0145
Lancefieldella	NA	NA	NA	NA	NA	NA	NA	NA	NA	NA	NA	NA	NA	NA	NA	NA	NA	NA	NA	0.0013	NA	NA	NA	NA	NA	NA	NA	0.0072	0.0029	NA	0.0046	NA	NA	0.0027	0.0016	0.0013	NA	NA	NA	NA	NA	NA	NA	NA	NA	NA	0.0015	NA
Dialister	NA	NA	NA	NA	NA	NA	NA	NA	NA	NA	NA	NA	NA	NA	NA	NA	NA	NA	NA	NA	0.0243	NA	0.001	0.0168	0.0164	0.0134	0.0134	NA	0.0088	NA	NA	NA	0.0036	0.0129	0.006	0.0072	0.0158	0.0163	0.0164	0.0148	NA	NA	NA	0.0298	0.0155	0.0157	0.0031	0.0065
Gemella	NA	NA	NA	NA	NA	NA	NA	NA	NA	NA	NA	NA	NA	NA	NA	NA	NA	NA	NA	NA	0.0191	NA	NA	NA	NA	NA	NA	NA	NA	NA	NA	NA	NA	NA	NA	NA	NA	NA	NA	NA	NA	NA	NA	NA	NA	NA	NA	NA
Schaedlerella	NA	NA	NA	NA	NA	NA	NA	NA	NA	NA	NA	NA	NA	NA	NA	NA	NA	NA	NA	NA	0.0022	NA	NA	NA	NA	NA	NA	NA	0.0013	NA	0.0017	NA	NA	NA	NA	NA	NA	NA	NA	NA	NA	NA	NA	NA	NA	NA	NA	NA
Anaerostipes	NA	NA	NA	NA	NA	NA	NA	NA	NA	NA	NA	NA	NA	NA	NA	NA	NA	NA	NA	NA	NA	0.0187	NA	0.0095	0.0138	0.0149	0.0107	NA	NA	NA	NA	NA	0.0057	0.0077	0.007	0.006	NA	0.0106	0.0036	0.0049	NA	NA	0.018	0.0075	0.0055	0.0089	0.0039	0.0282
Anaerotignum	NA	NA	NA	NA	NA	NA	NA	NA	NA	NA	NA	NA	NA	NA	NA	NA	NA	NA	NA	NA	NA	NA	NA	0.0091	NA	0.0082	NA	NA	NA	NA	NA	NA	NA	NA	NA	NA	NA	NA	NA	NA	NA	NA	NA	NA	NA	NA	NA	NA
Butyricicoccus	NA	NA	NA	NA	NA	NA	NA	NA	NA	NA	NA	NA	NA	NA	NA	NA	NA	NA	NA	NA	NA	NA	NA	0.0031	0.0022	0.0027	0.002	NA	NA	NA	NA	NA	NA	NA	NA	NA	NA	NA	NA	NA	NA	NA	NA	NA	NA	NA	NA	NA
Dysosmobacter	NA	NA	NA	NA	NA	NA	NA	NA	NA	NA	NA	NA	NA	NA	NA	NA	NA	NA	NA	NA	NA	NA	NA	0.0071	0.0049	0.0065	0.0066	NA	NA	NA	NA	NA	NA	NA	NA	NA	NA	NA	NA	NA	NA	NA	NA	NA	NA	NA	NA	NA
Intestinibacter	NA	NA	NA	NA	NA	NA	NA	NA	NA	NA	NA	NA	NA	NA	NA	NA	NA	NA	NA	NA	NA	NA	NA	0.0016	NA	NA	NA	NA	NA	NA	NA	NA	NA	NA	NA	NA	NA	NA	NA	NA	NA	NA	NA	NA	NA	NA	NA	0.0641
NSJ-61	NA	NA	NA	NA	NA	NA	NA	NA	NA	NA	NA	NA	NA	NA	NA	NA	NA	NA	NA	NA	NA	NA	NA	0.008	0.0022	0.003	0.0045	NA	NA	NA	NA	NA	NA	NA	NA	NA	NA	NA	NA	NA	NA	NA	NA	NA	NA	NA	NA	NA
Oscillibacter	NA	NA	NA	NA	NA	NA	NA	NA	NA	NA	NA	NA	NA	NA	NA	NA	NA	NA	NA	NA	NA	NA	NA	0.0019	0.0025	0.0034	0.002	NA	NA	NA	NA	NA	NA	NA	NA	NA	NA	NA	NA	NA	NA	NA	NA	NA	NA	NA	NA	NA
Sellimonas	NA	NA	NA	NA	NA	NA	NA	NA	NA	NA	NA	NA	NA	NA	NA	NA	NA	NA	NA	NA	NA	NA	NA	0.001	NA	0.0018	0.0012	NA	NA	NA	NA	NA	NA	NA	NA	NA	NA	NA	NA	NA	NA	NA	NA	NA	NA	NA	NA	NA
Allisonella	NA	NA	NA	NA	NA	NA	NA	NA	NA	NA	NA	NA	NA	NA	NA	NA	NA	NA	NA	NA	NA	NA	NA	NA	NA	NA	NA	0.0203	NA	0.0075	NA	NA	NA	NA	NA	NA	0.008	0.0035	0.0099	0.0096	NA	NA	NA	NA	NA	NA	NA	NA
Anaeroglobus	NA	NA	NA	NA	NA	NA	NA	NA	NA	NA	NA	NA	NA	NA	NA	NA	NA	NA	NA	NA	NA	NA	NA	NA	NA	NA	NA	0.03	NA	NA	NA	0.0056	NA	NA	NA	NA	NA	NA	NA	NA	NA	NA	NA	NA	NA	NA	NA	NA
Bulleidia	NA	NA	NA	NA	NA	NA	NA	NA	NA	NA	NA	NA	NA	NA	NA	NA	NA	NA	NA	NA	NA	NA	NA	NA	NA	NA	NA	0.0027	NA	NA	NA	NA	NA	NA	NA	NA	NA	NA	NA	NA	NA	NA	NA	NA	NA	NA	NA	NA
Catonella	NA	NA	NA	NA	NA	NA	NA	NA	NA	NA	NA	NA	NA	NA	NA	NA	NA	NA	NA	NA	NA	NA	NA	NA	NA	NA	NA	0.0041	NA	NA	NA	NA	NA	NA	NA	NA	NA	NA	NA	NA	NA	NA	NA	NA	NA	NA	NA	NA
Centipeda	NA	NA	NA	NA	NA	NA	NA	NA	NA	NA	NA	NA	NA	NA	NA	NA	NA	NA	NA	NA	NA	NA	NA	NA	NA	NA	NA	0.0027	NA	NA	NA	NA	NA	NA	NA	NA	NA	NA	NA	NA	NA	NA	NA	NA	NA	NA	NA	NA
Cryptobacterium	NA	NA	NA	NA	NA	NA	NA	NA	NA	NA	NA	NA	NA	NA	NA	NA	NA	NA	NA	NA	NA	NA	NA	NA	NA	NA	NA	0.0017	NA	NA	NA	NA	NA	NA	NA	NA	NA	NA	NA	NA	NA	NA	NA	NA	NA	NA	NA	NA
Eubacterium_M	NA	NA	NA	NA	NA	NA	NA	NA	NA	NA	NA	NA	NA	NA	NA	NA	NA	NA	NA	NA	NA	NA	NA	NA	NA	NA	NA	0.0018	NA	NA	NA	NA	NA	NA	NA	NA	NA	NA	NA	NA	NA	NA	NA	NA	NA	NA	NA	NA
F0422	NA	NA	NA	NA	NA	NA	NA	NA	NA	NA	NA	NA	NA	NA	NA	NA	NA	NA	NA	NA	NA	NA	NA	NA	NA	NA	NA	0.0012	NA	NA	NA	NA	NA	NA	NA	NA	NA	NA	NA	NA	NA	NA	NA	NA	NA	NA	NA	NA
Lachnoanaerobaculum	NA	NA	NA	NA	NA	NA	NA	NA	NA	NA	NA	NA	NA	NA	NA	NA	NA	NA	NA	NA	NA	NA	NA	NA	NA	NA	NA	0.0101	NA	NA	NA	NA	NA	NA	NA	NA	NA	NA	NA	NA	NA	NA	NA	NA	NA	NA	NA	NA
Mogibacterium	NA	NA	NA	NA	NA	NA	NA	NA	NA	NA	NA	NA	NA	NA	NA	NA	NA	NA	NA	NA	NA	NA	NA	NA	NA	NA	NA	0.0098	NA	NA	NA	NA	NA	NA	0.0019	NA	NA	NA	NA	NA	NA	NA	NA	NA	NA	NA	NA	NA
Oribacterium	NA	NA	NA	NA	NA	NA	NA	NA	NA	NA	NA	NA	NA	NA	NA	NA	NA	NA	NA	NA	NA	NA	NA	NA	NA	NA	NA	0.0011	NA	NA	NA	NA	NA	NA	NA	NA	NA	NA	NA	NA	NA	NA	NA	NA	NA	NA	NA	NA
Slackia	NA	NA	NA	NA	NA	NA	NA	NA	NA	NA	NA	NA	NA	NA	NA	NA	NA	NA	NA	NA	NA	NA	NA	NA	NA	NA	NA	0.002	NA	NA	NA	NA	NA	NA	NA	NA	NA	NA	NA	NA	NA	NA	NA	NA	NA	NA	NA	NA
Stomatobaculum	NA	NA	NA	NA	NA	NA	NA	NA	NA	NA	NA	NA	NA	NA	NA	NA	NA	NA	NA	NA	NA	NA	NA	NA	NA	NA	NA	0.0809	NA	NA	NA	NA	NA	NA	NA	NA	NA	NA	NA	NA	NA	NA	NA	NA	NA	NA	NA	0.0012
Clostridioides	NA	NA	NA	NA	NA	NA	NA	NA	NA	NA	NA	NA	NA	NA	NA	NA	NA	NA	NA	NA	NA	NA	NA	NA	NA	NA	NA	NA	0.1664	0.1672	0.1684	0.1561	NA	NA	NA	NA	NA	NA	NA	NA	NA	NA	NA	NA	NA	NA	NA	NA
Enterococcus_D	NA	NA	NA	NA	NA	NA	NA	NA	NA	NA	NA	NA	NA	NA	NA	NA	NA	NA	NA	NA	NA	NA	NA	NA	NA	NA	NA	NA	NA	0.0104	0.0093	NA	NA	NA	NA	NA	NA	NA	NA	NA	NA	NA	NA	NA	NA	NA	NA	NA
Porphyromonas	NA	NA	NA	NA	NA	NA	NA	NA	NA	NA	NA	NA	NA	NA	NA	NA	NA	NA	NA	NA	NA	NA	NA	NA	NA	NA	NA	NA	NA	0.002	NA	NA	NA	NA	NA	NA	NA	NA	NA	NA	NA	NA	NA	NA	NA	NA	NA	NA
Pyramidobacter	NA	NA	NA	NA	NA	NA	NA	NA	NA	NA	NA	NA	NA	NA	NA	NA	NA	NA	NA	NA	NA	NA	NA	NA	NA	NA	NA	NA	NA	0.0028	NA	NA	NA	NA	NA	NA	NA	NA	NA	NA	NA	NA	NA	NA	NA	NA	NA	NA
Eubacterium_B	NA	NA	NA	NA	NA	NA	NA	NA	NA	NA	NA	NA	NA	NA	NA	NA	NA	NA	NA	NA	NA	NA	NA	NA	NA	NA	NA	NA	NA	NA	0.0031	NA	NA	NA	NA	NA	NA	NA	NA	NA	NA	NA	NA	NA	NA	NA	NA	NA
Faecalimonas	NA	NA	NA	NA	NA	NA	NA	NA	NA	NA	NA	NA	NA	NA	NA	NA	NA	NA	NA	NA	NA	NA	NA	NA	NA	NA	NA	NA	NA	NA	NA	NA	0.0501	0.0215	0.0445	0.0081	0.0149	0.0135	0.0051	0.0026	NA	NA	NA	NA	NA	NA	NA	NA
Veillonella_A	NA	NA	NA	NA	NA	NA	NA	NA	NA	NA	NA	NA	NA	NA	NA	NA	NA	NA	NA	NA	NA	NA	NA	NA	NA	NA	NA	NA	NA	NA	NA	NA	0.0719	0.049	0.0668	0.0329	NA	NA	NA	NA	NA	NA	NA	NA	NA	NA	NA	NA
Lachnoclostridium_B	NA	NA	NA	NA	NA	NA	NA	NA	NA	NA	NA	NA	NA	NA	NA	NA	NA	NA	NA	NA	NA	NA	NA	NA	NA	NA	NA	NA	NA	NA	NA	NA	NA	NA	0.0016	NA	NA	NA	NA	NA	NA	NA	NA	NA	NA	NA	NA	NA
Eubacterium	NA	NA	NA	NA	NA	NA	NA	NA	NA	NA	NA	NA	NA	NA	NA	NA	NA	NA	NA	NA	NA	NA	NA	NA	NA	NA	NA	NA	NA	NA	NA	NA	NA	NA	NA	NA	0.0162	0.008	0.0023	0.0021	NA	0.3448	NA	NA	NA	NA	NA	NA
Fusobacterium_A	NA	NA	NA	NA	NA	NA	NA	NA	NA	NA	NA	NA	NA	NA	NA	NA	NA	NA	NA	NA	NA	NA	NA	NA	NA	NA	NA	NA	NA	NA	NA	NA	NA	NA	NA	NA	0.4494	0.487	0.4635	0.4925	0.0052	0.0012	NA	NA	NA	NA	NA	NA
Muricomes	NA	NA	NA	NA	NA	NA	NA	NA	NA	NA	NA	NA	NA	NA	NA	NA	NA	NA	NA	NA	NA	NA	NA	NA	NA	NA	NA	NA	NA	NA	NA	NA	NA	NA	NA	NA	NA	NA	0.0039	0.0027	NA	NA	NA	NA	NA	NA	NA	NA
Limosilactobacillus	NA	NA	NA	NA	NA	NA	NA	NA	NA	NA	NA	NA	NA	NA	NA	NA	NA	NA	NA	NA	NA	NA	NA	NA	NA	NA	NA	NA	NA	NA	NA	NA	NA	NA	NA	NA	NA	NA	NA	NA	0.1501	NA	NA	NA	NA	NA	NA	NA
Eubacterium_I	NA	NA	NA	NA	NA	NA	NA	NA	NA	NA	NA	NA	NA	NA	NA	NA	NA	NA	NA	NA	NA	NA	NA	NA	NA	NA	NA	NA	NA	NA	NA	NA	NA	NA	NA	NA	NA	NA	NA	NA	NA	NA	NA	0.0013	NA	NA	NA	0.0012
Anaerobutyricum	NA	NA	NA	NA	NA	NA	NA	NA	NA	NA	NA	NA	NA	NA	NA	NA	NA	NA	NA	NA	NA	NA	NA	NA	NA	NA	NA	NA	NA	NA	NA	NA	NA	NA	NA	NA	NA	NA	NA	NA	NA	NA	NA	NA	NA	NA	NA	0.0028
Barnesiella	NA	NA	NA	NA	NA	NA	NA	NA	NA	NA	NA	NA	NA	NA	NA	NA	NA	NA	NA	NA	NA	NA	NA	NA	NA	NA	NA	NA	NA	NA	NA	NA	NA	NA	NA	NA	NA	NA	NA	NA	NA	NA	NA	NA	NA	NA	NA	0.0019
Bittarella	NA	NA	NA	NA	NA	NA	NA	NA	NA	NA	NA	NA	NA	NA	NA	NA	NA	NA	NA	NA	NA	NA	NA	NA	NA	NA	NA	NA	NA	NA	NA	NA	NA	NA	NA	NA	NA	NA	NA	NA	NA	NA	NA	NA	NA	NA	NA	0.0035
CAG-317	NA	NA	NA	NA	NA	NA	NA	NA	NA	NA	NA	NA	NA	NA	NA	NA	NA	NA	NA	NA	NA	NA	NA	NA	NA	NA	NA	NA	NA	NA	NA	NA	NA	NA	NA	NA	NA	NA	NA	NA	NA	NA	NA	NA	NA	NA	NA	0.0024
UBA7182	NA	NA	NA	NA	NA	NA	NA	NA	NA	NA	NA	NA	NA	NA	NA	NA	NA	NA	NA	NA	NA	NA	NA	NA	NA	NA	NA	NA	NA	NA	NA	NA	NA	NA	NA	NA	NA	NA	NA	NA	NA	NA	NA	NA	NA	NA	NA	0.0011

## Sheet: Table S6 metagenomic study list
Supplementary Table 6.
	Study	PMID	Disease	Body site	Body subsite
1	AsnicarF_2017	28144631	healthy	milk, stool
2	AsnicarF_2021	33432175	healthy	stool
3	BackhedF_2015	25974306	healthy	stool
4	BedarfJR_2017	28449715	PD, healthy	stool
5	Bengtsson-PalmeJ_2015	26259788	healthy	stool
6	BritoIL_2016	27409808	healthy	oralcavity, stool
7	BrooksB_2017	29180750	healthy, premature_born	stool
8	ChuDM_2017	28112736	chorioamnionitis, gestational_diabetes, gestational_diabetes;pre-eclampsia, healthy, pre-eclampsia	oralcavity, stool
9	CosteaPI_2017	29242367	healthy	stool
10	DavidLA_2015	25991682	acute_diarrhoea, healthy	stool	rectal_swab, stool
11	DeFilippisF_2019	30799264	healthy	stool
12	DhakanDB_2019	30698687	healthy	stool
13	FengQ_2015	25758642	CRC, CRC;T2D;fatty_liver;hypertension, CRC;T2D;hypertension, CRC;fatty_liver, CRC;fatty_liver;hypertension, CRC;hypertension, T2D;adenoma, T2D;adenoma;fatty_liver, T2D;adenoma;fatty_liver;hypertension, T2D;adenoma;hypertension, T2D;fatty_liver, T2D;fatty_liver;hypertension, T2D;hypertension, adenoma, adenoma;fatty_liver, adenoma;fatty_liver;hypertension, adenoma;hypertension, fatty_liver, fatty_l…	stool
14	FerrettiP_2018	30001516	healthy	oralcavity, skin, stool, vagina	chest, stool, tongue_dorsum, vaginal_introitus
15	GuptaA_2019	30698687, 31719139	CRC, healthy	stool
16	HMP_2012	22699609	healthy	nasalcavity, oralcavity, skin, stool, vagina	anterior_nares, buccal_mucosa, hard_palate, keratinized_gingiva, l_retroauricular_crease, mid_vagina, palatine_tonsils, posterior_fornix, r_retroauricular_crease, saliva, stool, subgingival_plaque, supragingival_plaque, throat, tongue_dorsum, vaginal_introitus
17	HMP_2019_ibdmdb	29311644, 31142855	IBD, healthy	stool
18	HMP_2019_t2d	31142858	IGT, IGT;respiratoryinf, T2D, T2D;respiratoryinf, healthy, respiratoryinf	stool
19	HallAB_2017	29183332	IBD, healthy	stool
20	HanniganGD_2017	30459201	CRC, adenoma, healthy	stool
21	HansenLBS_2018	30425247	healthy	stool
22	Heitz-BuschartA_2016	27723761	CMV;coeliac;gestational_diabetes, T1D, T1D;coeliac;irritable_bowel, healthy, hepatitis	stool
23	IaniroG_2022	36109637	CDI, IBD, MDRB, TKI_dependent_diarrhoea, healthy	stool
24	IjazUZ_2017	28222161	IBD, healthy	stool
25	JieZ_2017	29018189	ACVD, healthy	stool
26	KarlssonFH_2013	23719380	IGT, T2D, healthy	stool
27	KaurK_2020	32267865	healthy	stool
28	KeohaneDM_2020	32632193	healthy	stool
29	KieserS_2018	29786169	acute_diarrhoea, healthy	stool
30	KosticAD_2015	25662751	T1D, healthy	stool
31	LeChatelierE_2013	23985870	healthy	stool
32	LiJ_2014	24997786	IBD, IBD;perianal_fistula, T1D, T2D, healthy	stool
33	LiJ_2017	28143587	healthy, hypertension	stool
34	LiSS_2016	27126044	healthy, metabolic_syndrome	stool
35	LifeLinesDeep_2016	27126040	healthy	stool
36	LiuW_2016	27708392	healthy	stool
37	LokmerA_2019	30726303	healthy	stool
38	LoombaR_2017	28467925	cirrhosis, fatty_liver	stool
39	LouisS_2016	26919743	healthy	stool
40	MehtaRS_2018	29335554	healthy	stool
41	MetaCardis_2020_a	34880489	CAD, CAD;T2D, HF;CAD, HF;CAD;T2D, HF;T2D, IGT, IGT;MS, MA, MS, T2D, healthy	stool
42	NagySzakalD_2017	28441964	ME/CFS, healthy	stool
43	NielsenHB_2014	24997787	IBD, healthy	stool
44	Obregon-TitoAJ_2015	25807110	healthy	stool
45	PasolliE_2019	30661755	healthy	stool
46	PehrssonE_2016	27172044	healthy	stool
47	QinJ_2012	23023125	T2D, healthy	stool
48	QinN_2014	25079328	ascites;cirrhosis, ascites;cirrhosis;hepatitis, ascites;cirrhosis;hepatitis;schistosoma, ascites;cirrhosis;hepatitis;wilson, ascites;cirrhosis;schistosoma, ascites;cirrhosis;wilson, cirrhosis, cirrhosis;hepatitis, healthy, hepatitis	stool
49	RampelliS_2015	25981789	healthy	stool
50	RaymondF_2016	26359913	healthy	stool
51	RosaBA_2018	29486796	STH, healthy	stool
52	RubelMA_2020	32450885	STH, healthy	stool
53	SankaranarayananK_2015	26671671	T2D, healthy	stool
54	SchirmerM_2016	27984736	healthy	stool
55	ShaoY_2019	31534227	healthy	stool
56	SmitsSA_2017	28839072	healthy	stool
57	TettAJ_2019_a	31607556	healthy	stool
58	TettAJ_2019_b	31607556	healthy	stool
59	TettAJ_2019_c	31607556	healthy	stool
60	ThomasAM_2018a	30936548	CRC, CRC;cholesterolemia, CRC;hypercholesterolemia, CRC;hypercholesterolemia;hypertension, CRC;hypertension, CRC;metastases, T2D;adenoma, adenoma, adenoma;hypercholesterolemia, adenoma;hypercholesterolemia;metastases, adenoma;hypertension, adenoma;metastases, healthy, hypercholesterolemia, hypertension, hypertension;metastases, metastases	stool
61	ThomasAM_2018b	30936548	CRC, healthy	stool
62	ThomasAM_2019_c	30936548	CRC, healthy	stool
63	VatanenT_2016	27133167	bronchitis, cough, cystitis, fever, healthy, infectiousgastroenteritis, otitis, pneumonia, pyelonefritis, pyelonephritis, respiratoryinf, salmonellosis, sepsis, skininf, stomatitis, suspinf, tonsillitis	stool
64	VilaAV_2018	30567928	IBD	stool
65	VincentC_2016	26975510	CDI, CDI;cellulitis, CDI;osteoarthritis, CDI;pneumonia, CDI;ureteralstone, abdominalhernia, cellulitis, gangrene, healthy, osteoarthritis, pneumonia	stool
66	VogtmannE_2016	27171425	CRC, healthy	stool
67	WampachL_2018	30504906	healthy	stool, vagina
68	WirbelJ_2018	30936547	CRC, healthy	stool
69	XieH_2016	27818083	asthma, generic_diabetes, healthy, migraine, migraine;asthma, migraine;generic_diabetes	stool
70	YachidaS_2019	31171880	CRC, adenoma, carcinoma_surgery_history, few_polyps, healthy	stool
71	YassourM_2016	26884067	healthy	stool
72	YassourM_2018	30001517	healthy	stool
73	YeZ_2018	30077182	BD, healthy	stool
74	YuJ_2015	26408641	CRC, CRC;T2D, T2D, healthy	stool
75	ZeeviD_2015	26590418	healthy	stool	rectal_swab
76	ZellerG_2014	25432777	CRC, adenoma, healthy	stool
77	ZhuF_2020	32235826	healthy, schizofrenia	stool
